# Supplementary material for: Construction of a web-based nanomaterial database by big data curation and modeling friendly nanostructure annotations
Source: Nat Commun. 2020 May 20;11:2519. doi: 10.1038/s41467-020-16413-3 (PMC7239871; doi:10.1038/s41467-020-16413-3)
Supplement: Supplementary file 4 — Supplementary Data 1 [file 41467_2020_16413_MOESM4_ESM.xlsx]

## Sheet: Basic information
Index	Shape	Core	Size	#Ligand1	Ligand1 SMILES	#Ligand2	Ligand2 SMILES	#Ligand3	Ligand3 SMILES	#Ligand4	Ligand4 SMILES	Reference
GNP1	Sphere	Gold	6.2	525	O=C(NCCOCCO)CCCCC1CCSS1	-	-	-	-	-	-	ACS Nano 2020, 14, 1, 289-302
GNP2	Sphere	Gold	6.2	530	OCCNC(CCCCC1CCSS1)=O	-	-	-	-	-	-	ACS Nano 2020, 14, 1, 289-303
GNP3	Sphere	Gold	6.1	356	NC(CCCCC1CCSS1)=O	-	-	-	-	-	-	ACS Nano 2020, 14, 1, 289-304
GNP4	Sphere	Gold	6.5	364	OC(CCCCC1CCSS1)=O	-	-	-	-	-	-	ACS Nano 2020, 14, 1, 289-305
GNP5	Sphere	Gold	6.3	595	O=C(NCCCC)CCCCC1CCSS1	-	-	-	-	-	-	ACS Nano 2020, 14, 1, 289-306
GNP6	Sphere	Gold	6.6	722	O=C(NC1=CC=CC=C1)CCCCC2CCSS2	-	-	-	-	-	-	ACS Nano 2020, 14, 1, 289-307
GNP7	Sphere	Gold	26.82	5936	O=C(NCCOCCO)CCCCC1CCSS1	-	-	-	-	-	-	ACS Nano 2020, 14, 1, 289-308
GNP8	Sphere	Gold	27.02	5597	OCCNC(CCCCC1CCSS1)=O	-	-	-	-	-	-	ACS Nano 2020, 14, 1, 289-309
GNP9	Sphere	Gold	25.47	3998	NC(CCCCC1CCSS1)=O	-	-	-	-	-	-	ACS Nano 2020, 14, 1, 289-310
GNP10	Sphere	Gold	27.78	3756	OC(CCCCC1CCSS1)=O	-	-	-	-	-	-	ACS Nano 2020, 14, 1, 289-311
GNP11	Sphere	Gold	25.6	5839	O=C(NCCCC)CCCCC1CCSS1	-	-	-	-	-	-	ACS Nano 2020, 14, 1, 289-312
GNP12	Sphere	Gold	27.21	6569	O=C(NC1=CC=CC=C1)CCCCC2CCSS2	-	-	-	-	-	-	ACS Nano 2020, 14, 1, 289-313
GNP13	Sphere	Gold	4.88	193	O=C(NCCC1=CC=C(OC)C(OC)=C1)C(NC(C2=CC=CC=C2)=O)CCCCNC(CCCCC3SSCC3)=O	-	-	-	-	-	-	J Cheminform 2019, 11, 6.
GNP14	Sphere	Gold	5.7	270.757	O=C(NCCC1=CC=C(OC)C(OC)=C1)C(NC(C2CCCCC2)=O)CCCCNC(CCCCC3SSCC3)=O	-	-	-	-	-	-	J Cheminform 2019, 11, 6.
GNP15	Sphere	Gold	4.84	146.377	O=C(NCCC1=CC=C(OC)C(OC)=C1)C(NC(CCC)=O)CCCCNC(CCCCC2SSCC2)=O	-	-	-	-	-	-	J Cheminform 2019, 11, 6.
GNP16	Sphere	Gold	4.77	193	O=C(NCCC1=CC=C(OC)C(OC)=C1)C(NC(C2=CC=C(C(F)(F)F)C=C2)=O)CCCCNC(CCCCC3SSCC3)=O	-	-	-	-	-	-	J Cheminform 2019, 11, 6.
GNP17	Sphere	Gold	4.67	280.151	O=C(NC1CCCCC1)C(NC(C2=CC=CC=C2)=O)CCCCNC(CCCCC3SSCC3)=O	-	-	-	-	-	-	J Cheminform 2019, 11, 6.
GNP18	Sphere	Gold	4.96	193	O=C(NC1CCCCC1)C(NC(C2CCCCC2)=O)CCCCNC(CCCCC3SSCC3)=O	-	-	-	-	-	-	J Cheminform 2019, 11, 6.
GNP19	Sphere	Gold	5.02	193	O=C(NC1CCCCC1)C(NC(CCC)=O)CCCCNC(CCCCC2SSCC2)=O	-	-	-	-	-	-	J Cheminform 2019, 11, 6.
GNP20	Sphere	Gold	5.07	193	O=C(NC1CCCCC1)C(NC(C2=CC=C(C(F)(F)F)C=C2)=O)CCCCNC(CCCCC3SSCC3)=O	-	-	-	-	-	-	J Cheminform 2019, 11, 6.
GNP21	Sphere	Gold	4.93	228.876	O=C(NCCCC)C(NC(C1=CC=CC=C1)=O)CCCCNC(CCCCC2SSCC2)=O	-	-	-	-	-	-	J Cheminform 2019, 11, 6.
GNP22	Sphere	Gold	4.84	193	O=C(NCCCC)C(NC(C1CCCCC1)=O)CCCCNC(CCCCC2SSCC2)=O	-	-	-	-	-	-	J Cheminform 2019, 11, 6.
GNP23	Sphere	Gold	4.36	193	O=C(NCCCC)C(NC(CCC)=O)CCCCNC(CCCCC1SSCC1)=O	-	-	-	-	-	-	J Cheminform 2019, 11, 6.
GNP24	Sphere	Gold	3.63	193	O=C(NCCCC)C(NC(C1=CC=C(C(F)(F)F)C=C1)=O)CCCCNC(CCCCC2SSCC2)=O	-	-	-	-	-	-	J Cheminform 2019, 11, 6.
GNP25	Sphere	Gold	4.64	143.927	O=C(NC(C(O)=O)C1=CC=C(O)C=C1)C(NC(C2=CC=CC=C2)=O)CCCCNC(CCCCC3SSCC3)=O	-	-	-	-	-	-	J Cheminform 2019, 11, 6.
GNP26	Sphere	Gold	5	259.286	O=C(NC(C(O)=O)C1=CC=C(O)C=C1)C(NC(C2CCCCC2)=O)CCCCNC(CCCCC3SSCC3)=O	-	-	-	-	-	-	J Cheminform 2019, 11, 6.
GNP27	Sphere	Gold	4.96	193	O=C(NC(C(O)=O)C1=CC=C(O)C=C1)C(NC(CCC)=O)CCCCNC(CCCCC2SSCC2)=O	-	-	-	-	-	-	J Cheminform 2019, 11, 6.
GNP28	Sphere	Gold	4.51	193	O=C(NC(C(O)=O)C1=CC=C(O)C=C1)C(NC(C2=CC=C(C(F)(F)F)C=C2)=O)CCCCNC(CCCCC3SSCC3)=O	-	-	-	-	-	-	J Cheminform 2019, 11, 6.
GNP29	Sphere	Gold	4.82	193	O=C(NCC1CCCO1)C(NC(C2=CC=CC=C2)=O)CCCCNC(CCCCC3SSCC3)=O	-	-	-	-	-	-	J Cheminform 2019, 11, 6.
GNP30	Sphere	Gold	5.01	193	O=C(NCC1CCCO1)C(NC(C2CCCCC2)=O)CCCCNC(CCCCC3SSCC3)=O	-	-	-	-	-	-	J Cheminform 2019, 11, 6.
GNP31	Sphere	Gold	5.24	121.566	O=C(NCC1CCCO1)C(NC(CCC)=O)CCCCNC(CCCCC2SSCC2)=O	-	-	-	-	-	-	J Cheminform 2019, 11, 6.
GNP32	Sphere	Gold	5.4	193	O=C(NCC1CCCO1)C(NC(C2=CC=C(C(F)(F)F)C=C2)=O)CCCCNC(CCCCC3SSCC3)=O	-	-	-	-	-	-	J Cheminform 2019, 11, 6.
GNP33	Sphere	Gold	4.66	193	O=C(NCCCN(C)C)C(NC(C1=CC=CC=C1)=O)CCCCNC(CCCCC2SSCC2)=O	-	-	-	-	-	-	J Cheminform 2019, 11, 6.
GNP34	Sphere	Gold	4.56	193	O=C(NCCCN(C)C)C(NC(C1CCCCC1)=O)CCCCNC(CCCCC2SSCC2)=O	-	-	-	-	-	-	J Cheminform 2019, 11, 6.
GNP35	Sphere	Gold	4.33	193	O=C(NCCCN(C)C)C(NC(CCC)=O)CCCCNC(CCCCC1SSCC1)=O	-	-	-	-	-	-	J Cheminform 2019, 11, 6.
GNP36	Sphere	Gold	5.3	193	O=C(NCCCN(C)C)C(NC(C1=CC=C(C(F)(F)F)C=C1)=O)CCCCNC(CCCCC2SSCC2)=O	-	-	-	-	-	-	J Cheminform 2019, 11, 6.
GNP37	Sphere	Gold	4.14	107.852	O=C(NCC(O)C(C(C(CO)O)O)O)C(NC(C1=CC=CC=C1)=O)CCCCNC(CCCCC2SSCC2)=O	-	-	-	-	-	-	J Cheminform 2019, 11, 6.
GNP38	Sphere	Gold	5.45	193	O=C(NCC(O)C(C(C(CO)O)O)O)C(NC(C1CCCCC1)=O)CCCCNC(CCCCC2SSCC2)=O	-	-	-	-	-	-	J Cheminform 2019, 11, 6.
GNP39	Sphere	Gold	4.98	193	O=C(NCC(O)C(C(C(CO)O)O)O)C(NC(CCC)=O)CCCCNC(CCCCC1SSCC1)=O	-	-	-	-	-	-	J Cheminform 2019, 11, 6.
GNP40	Sphere	Gold	5.03	182.246	O=C(NCC(O)C(C(C(CO)O)O)O)C(NC(C1=CC=C(C(F)(F)F)C=C1)=O)CCCCNC(CCCCC2SSCC2)=O	-	-	-	-	-	-	J Cheminform 2019, 11, 6.
GNP41	Sphere	Gold	5	172.5	O=C(NCCOCCOCCN)CCCCC1SSCC1	172.5	O=C(OC1=CC=C(NC(C(F)(F)C(F)(F)C(F)(F)C(F)(F)F)=O)C=C1)CCCCC2SSCC2	-	-	-	-	Environ. Sci. Technol. 2017, 51, 7120−7127.
GNP42	Sphere	Gold	5	155.378	O=C(NCCCN)CCCCC1SSCC1	148.622	O=C(OC1=CC=C(NC(C(F)(F)C(F)(F)C(F)(F)C(F)(F)F)=O)C=C1)CCCCC2SSCC2	-	-	-	-	Environ. Sci. Technol. 2017, 51, 7120−7127.
GNP43	Sphere	Gold	5	162.24	O=C(NCCCCCCN)CCCCC1SSCC1	149.76	O=C(OC1=CC=C(NC(C(F)(F)C(F)(F)C(F)(F)C(F)(F)F)=O)C=C1)CCCCC2SSCC2	-	-	-	-	Environ. Sci. Technol. 2017, 51, 7120−7127.
GNP44	Sphere	Gold	5	151.302	O=C(NCCOCCOCCN)CCCCC1SSCC1	194.698	O=C(OC1=CC=C(NC(C(F)(F)C(F)(F)C(F)(F)C(F)(F)C(F)(F)C(F)(F)C(F)(F)F)=O)C=C1)CCCCC2SSCC2	-	-	-	-	Environ. Sci. Technol. 2017, 51, 7120−7127.
GNP45	Sphere	Gold	5	143.704	O=C(NCCCN)CCCCC1SSCC1	74.296	O=C(OC1=CC=C(NC(C(F)(F)C(F)(F)C(F)(F)C(F)(F)C(F)(F)C(F)(F)C(F)(F)F)=O)C=C1)CCCCC2SSCC2	-	-	-	-	Environ. Sci. Technol. 2017, 51, 7120−7127.
GNP46	Sphere	Gold	5	169.44	O=C(NCCCCCCN)CCCCC1SSCC1	145.56	O=C(OC1=CC=C(NC(C(F)(F)C(F)(F)C(F)(F)C(F)(F)C(F)(F)C(F)(F)C(F)(F)F)=O)C=C1)CCCCC2SSCC2	-	-	-	-	Environ. Sci. Technol. 2017, 51, 7120−7127.
GNP47	Sphere	Gold	5	206.582	O=C(NCCOCCOCCN)CCCCC1SSCC1	177.418	O=C(OC1=CC=C(NC(C(F)(F)C(F)(F)C(F)(F)C(F)(F)C(F)(F)C(F)(F)C(F)(F)C(F)(F)C(F)(F)F)=O)C=C1)CCCCC2SSCC2	-	-	-	-	Environ. Sci. Technol. 2017, 51, 7120−7127.
GNP48	Sphere	Gold	5	159.57	O=C(NCCCN)CCCCC1SSCC1	158.43	O=C(OC1=CC=C(NC(C(F)(F)C(F)(F)C(F)(F)C(F)(F)C(F)(F)C(F)(F)C(F)(F)C(F)(F)C(F)(F)F)=O)C=C1)CCCCC2SSCC2	-	-	-	-	Environ. Sci. Technol. 2017, 51, 7120−7127.
GNP49	Sphere	Gold	5	150.992	O=C(NCCCCCCN)CCCCC1SSCC1	126.008	O=C(OC1=CC=C(NC(C(F)(F)C(F)(F)C(F)(F)C(F)(F)C(F)(F)C(F)(F)C(F)(F)C(F)(F)C(F)(F)F)=O)C=C1)CCCCC2SSCC2	-	-	-	-	Environ. Sci. Technol. 2017, 51, 7120−7127.
GNP50	Sphere	Gold	5	144.053	O=C(NCCOCCOCCN)CCCCC1SSCC1	77.9467	O=C(OC1=CC=C(NC(CCCC)=O)C=C1)CCCCC2SSCC2	-	-	-	-	Environ. Sci. Technol. 2017, 51, 7120−7127.
GNP51	Sphere	Gold	5	176.39	O=C(NCCCN)CCCCC1SSCC1	146.61	O=C(OC1=CC=C(NC(CCCC)=O)C=C1)CCCCC2SSCC2	-	-	-	-	Environ. Sci. Technol. 2017, 51, 7120−7127.
GNP52	Sphere	Gold	5	149.311	O=C(NCCCCCCN)CCCCC1SSCC1	103.689	O=C(OC1=CC=C(NC(CCCC)=O)C=C1)CCCCC2SSCC2	-	-	-	-	Environ. Sci. Technol. 2017, 51, 7120−7127.
GNP53	Sphere	Gold	5	135.397	O=C(NCCOCCOCCN)CCCCC1SSCC1	118.603	O=C(OC1=CC=C(NC(CCCCCCC)=O)C=C1)CCCCC2SSCC2	-	-	-	-	Environ. Sci. Technol. 2017, 51, 7120−7127.
GNP54	Sphere	Gold	5	154.066	O=C(NCCCN)CCCCC1SSCC1	128.934	O=C(OC1=CC=C(NC(CCCCCCC)=O)C=C1)CCCCC2SSCC2	-	-	-	-	Environ. Sci. Technol. 2017, 51, 7120−7127.
GNP55	Sphere	Gold	5	172.248	O=C(NCCCCCCN)CCCCC1SSCC1	153.752	O=C(OC1=CC=C(NC(CCCCCCC)=O)C=C1)CCCCC2SSCC2	-	-	-	-	Environ. Sci. Technol. 2017, 51, 7120−7127.
GNP56	Sphere	Gold	5	141.026	O=C(NCCOCCOCCN)CCCCC1SSCC1	166.974	O=C(OC1=CC=C(NC(CCCCCCCCC)=O)C=C1)CCCCC2SSCC2	-	-	-	-	Environ. Sci. Technol. 2017, 51, 7120−7127.
GNP57	Sphere	Gold	5	144.469	O=C(NCCCN)CCCCC1SSCC1	131.531	O=C(OC1=CC=C(NC(CCCCCCCCC)=O)C=C1)CCCCC2SSCC2	-	-	-	-	Environ. Sci. Technol. 2017, 51, 7120−7127.
GNP58	Sphere	Gold	5	134.735	O=C(NCCCCCCN)CCCCC1SSCC1	98.2652	O=C(OC1=CC=C(NC(CCCCCCCCC)=O)C=C1)CCCCC2SSCC2	-	-	-	-	Environ. Sci. Technol. 2017, 51, 7120−7127.
GNP59	Sphere	Gold	5	310	O=C(NC1=CC=C(CC(NC(CC2CCCC2)=O)C(NCCCC)=O)C=C1)CCCCC3SSCC3	-	-	-	-	-	-	Nano Research 2015, 8, 1293–1308.
GNP60	Sphere	Gold	5	310	O=C(NC1=CC=C(CC(NC(CC(CC)C)=O)C(NC2CCCCC2)=O)C=C1)CCCCC3SSCC3	-	-	-	-	-	-	Nano Research 2015, 8, 1293–1308.
GNP61	Sphere	Gold	5	310	O=C(NC1=CC=C(CC(NC(CC2CCCC2)=O)C(NCCC3=CC=C(OC)C(OC)=C3)=O)C=C1)CCCCC4SSCC4	-	-	-	-	-	-	Nano Research 2015, 8, 1293–1308.
GNP62	Sphere	Gold	5	310	O=C(NC1=CC=C(CC(NC(CC2CCCC2)=O)C(NCC3=CC=C(OCO4)C4=C3)=O)C=C1)CCCCC5SSCC5	-	-	-	-	-	-	Nano Research 2015, 8, 1293–1308.
GNP63	Sphere	Gold	5	310	O=C(NC1=CC=C(CC(NC(CC2CCCC2)=O)C(NC(C3=CC=C(O)C=C3)C(OC)=O)=O)C=C1)CCCCC4SSCC4	-	-	-	-	-	-	Nano Research 2015, 8, 1293–1308.
GNP64	Sphere	Gold	5	310	O=C(NC1=CC=C(CC(NC(CC2CCCC2)=O)C(O)=O)C=C1)CCCCC3SSCC3	-	-	-	-	-	-	Nano Research 2015, 8, 1293–1308.
GNP65	Sphere	Gold	5	310	O=C(NC1=CC=C(CC(NC(CC2CCCC2)=O)C(OC)=O)C=C1)CCCCC3SSCC3	-	-	-	-	-	-	Nano Research 2015, 8, 1293–1308.
GNP66	Sphere	Gold	5	310	O=C(NC1=CC=C(CC(NC(CC2CCCC2)=O)C(NC3C(O)C(O)C(CO)OC3O)=O)C=C1)CCCCC4SSCC4	-	-	-	-	-	-	Nano Research 2015, 8, 1293–1308.
GNP67	Sphere	Gold	5	310	O=C(NC1=CC=C(CC(NC(C2=CC=CC=C2)=O)C(NCCCC)=O)C=C1)CCCCC3SSCC3	-	-	-	-	-	-	Nano Research 2015, 8, 1293–1308.
GNP68	Sphere	Gold	5	310	O=C(NC1=CC=C(CC(NC(C2=CC=CC=C2)=O)C(NC3CCCCC3)=O)C=C1)CCCCC4SSCC4	-	-	-	-	-	-	Nano Research 2015, 8, 1293–1308.
GNP69	Sphere	Gold	5	310	O=C(NC1=CC=C(CC(NC(C2=CC=CC=C2)=O)C(NCCC3=CC(OC)=C(OC)C=C3)=O)C=C1)CCCCC4SSCC4	-	-	-	-	-	-	Nano Research 2015, 8, 1293–1308.
GNP70	Sphere	Gold	5	310	O=C(NC1=CC=C(CC(NC(C2=CC=CC=C2)=O)C(NCC3=CC=C(OCO4)C4=C3)=O)C=C1)CCCCC5SSCC5	-	-	-	-	-	-	Nano Research 2015, 8, 1293–1308.
GNP71	Sphere	Gold	5	310	O=C(NC1=CC=C(CC(NC(C2=CC=CC=C2)=O)C(NC(C3=CC=C(O)C=C3)C(OC)=O)=O)C=C1)CCCCC4SSCC4	-	-	-	-	-	-	Nano Research 2015, 8, 1293–1308.
GNP72	Sphere	Gold	5	310	O=C(NC1=CC=C(CC(NC(C2=CC=CC=C2)=O)C(O)=O)C=C1)CCCCC3SSCC3	-	-	-	-	-	-	Nano Research 2015, 8, 1293–1308.
GNP73	Sphere	Gold	5	310	O=C(NC1=CC=C(CC(NC(C2=CC=CC=C2)=O)C(OC)=O)C=C1)CCCCC3SSCC3	-	-	-	-	-	-	Nano Research 2015, 8, 1293–1308.
GNP74	Sphere	Gold	5	310	O=C(NC1=CC=C(CC(NC(C2=CC=CC=C2)=O)C(NC3C(O)C(O)C(CO)OC3O)=O)C=C1)CCCCC4SSCC4	-	-	-	-	-	-	Nano Research 2015, 8, 1293–1308.
GNP75	Sphere	Gold	5	310	O=C(NC1=CC=C(CC(NC(CC2=CC=CC=C2)=O)C(NCCCC)=O)C=C1)CCCCC3SSCC3	-	-	-	-	-	-	Nano Research 2015, 8, 1293–1308.
GNP76	Sphere	Gold	5	310	O=C(NC1=CC=C(CC(NC(CC2=CC=CC=C2)=O)C(NC3CCCCC3)=O)C=C1)CCCCC4SSCC4	-	-	-	-	-	-	Nano Research 2015, 8, 1293–1308.
GNP77	Sphere	Gold	5	310	O=C(NC1=CC=C(CC(NC(CC2=CC=CC=C2)=O)C(NCCC3=CC(OC)=C(OC)C=C3)=O)C=C1)CCCCC4SSCC4	-	-	-	-	-	-	Nano Research 2015, 8, 1293–1308.
GNP78	Sphere	Gold	5	310	O=C(NC1=CC=C(CC(NC(CC2=CC=CC=C2)=O)C(NCC3=CC=C(OCO4)C4=C3)=O)C=C1)CCCCC5SSCC5	-	-	-	-	-	-	Nano Research 2015, 8, 1293–1308.
GNP79	Sphere	Gold	5	310	O=C(NC1=CC=C(CC(NC(CC2=CC=CC=C2)=O)C(NC(C3=CC=C(O)C=C3)C(OC)=O)=O)C=C1)CCCCC4SSCC4	-	-	-	-	-	-	Nano Research 2015, 8, 1293–1308.
GNP80	Sphere	Gold	5	310	O=C(NC1=CC=C(CC(NC(CC2=CC=CC=C2)=O)C(O)=O)C=C1)CCCCC3SSCC3	-	-	-	-	-	-	Nano Research 2015, 8, 1293–1308.
GNP81	Sphere	Gold	5	310	O=C(NC1=CC=C(CC(NC(CC2=CC=CC=C2)=O)C(OC)=O)C=C1)CCCCC3SSCC3	-	-	-	-	-	-	Nano Research 2015, 8, 1293–1308.
GNP82	Sphere	Gold	5	310	O=C(NC1=CC=C(CC(NC(CC2=CC=CC=C2)=O)C(NC3C(O)C(O)C(CO)OC3O)=O)C=C1)CCCCC4SSCC4	-	-	-	-	-	-	Nano Research 2015, 8, 1293–1308.
GNP83	Sphere	Gold	5	310	O=C(NC1=CC=C(CC(NC(CCC=C)=O)C(NCCCC)=O)C=C1)CCCCC2SSCC2	-	-	-	-	-	-	Nano Research 2015, 8, 1293–1308.
GNP84	Sphere	Gold	5	310	O=C(NC1=CC=C(CC(NC(CCC=C)=O)C(NC2CCCCC2)=O)C=C1)CCCCC3SSCC3	-	-	-	-	-	-	Nano Research 2015, 8, 1293–1308.
GNP85	Sphere	Gold	5	310	O=C(NC1=CC=C(CC(NC(CCC=C)=O)C(NCCC2=CC(OC)=C(OC)C=C2)=O)C=C1)CCCCC3SSCC3	-	-	-	-	-	-	Nano Research 2015, 8, 1293–1308.
GNP86	Sphere	Gold	5	310	O=C(NC1=CC=C(CC(NC(CCC=C)=O)C(NCC2=CC(OCO3)=C3C=C2)=O)C=C1)CCCCC4SSCC4	-	-	-	-	-	-	Nano Research 2015, 8, 1293–1308.
GNP87	Sphere	Gold	5	310	O=C(NC1=CC=C(CC(NC(CCC=C)=O)C(NC(C2=CC=C(O)C=C2)C(OC)=O)=O)C=C1)CCCCC3SSCC3	-	-	-	-	-	-	Nano Research 2015, 8, 1293–1308.
GNP88	Sphere	Gold	5	310	O=C(NC1=CC=C(CC(NC(CCC=C)=O)C(O)=O)C=C1)CCCCC2SSCC2	-	-	-	-	-	-	Nano Research 2015, 8, 1293–1308.
GNP89	Sphere	Gold	5	310	O=C(NC1=CC=C(CC(NC(CCC=C)=O)C(OC)=O)C=C1)CCCCC2SSCC2	-	-	-	-	-	-	Nano Research 2015, 8, 1293–1308.
GNP90	Sphere	Gold	5	310	O=C(NC1=CC=C(CC(NC(CCC=C)=O)C(NC2C(O)C(O)C(CO)OC2O)=O)C=C1)CCCCC3SSCC3	-	-	-	-	-	-	Nano Research 2015, 8, 1293–1308.
GNP91	Sphere	Gold	5	310	O=C(NC1=CC=C(CC(NC(C2=CC=C(Cl)C=C2)=O)C(NCCCC)=O)C=C1)CCCCC3SSCC3	-	-	-	-	-	-	Nano Research 2015, 8, 1293–1308.
GNP92	Sphere	Gold	5	310	O=C(NC1=CC=C(CC(NC(C2=CC=C(Cl)C=C2)=O)C(NC3CCCCC3)=O)C=C1)CCCCC4SSCC4	-	-	-	-	-	-	Nano Research 2015, 8, 1293–1308.
GNP93	Sphere	Gold	5	310	O=C(NC1=CC=C(CC(NC(C2=CC=C(Cl)C=C2)=O)C(NCCC3=CC=C(OC)C(OC)=C3)=O)C=C1)CCCCC4SSCC4	-	-	-	-	-	-	Nano Research 2015, 8, 1293–1308.
GNP94	Sphere	Gold	5	310	O=C(NC1=CC=C(CC(NC(C2=CC=C(Cl)C=C2)=O)C(NCC3=CC=C(OCO4)C4=C3)=O)C=C1)CCCCC5SSCC5	-	-	-	-	-	-	Nano Research 2015, 8, 1293–1308.
GNP95	Sphere	Gold	5	310	O=C(NC1=CC=C(CC(NC(C2=CC=C(Cl)C=C2)=O)C(NC(C3=CC=C(O)C=C3)C(OC)=O)=O)C=C1)CCCCC4SSCC4	-	-	-	-	-	-	Nano Research 2015, 8, 1293–1308.
GNP96	Sphere	Gold	5	310	O=C(NC1=CC=C(CC(NC(C2=CC=C(Cl)C=C2)=O)C(O)=O)C=C1)CCCCC3SSCC3	-	-	-	-	-	-	Nano Research 2015, 8, 1293–1308.
GNP97	Sphere	Gold	5	310	O=C(NC1=CC=C(CC(NC(C2=CC=C(Cl)C=C2)=O)C(OC)=O)C=C1)CCCCC3SSCC3	-	-	-	-	-	-	Nano Research 2015, 8, 1293–1308.
GNP98	Sphere	Gold	5	310	O=C(NC1=CC=C(CC(NC(C2=CC=C(Cl)C=C2)=O)C(NC3C(O)C(O)C(CO)OC3O)=O)C=C1)CCCCC4SSCC4	-	-	-	-	-	-	Nano Research 2015, 8, 1293–1308.
GNP99	Sphere	Gold	5	310	O=C(NC1=CC=C(CC(NS(=O)(C2=CC=C(C)C=C2)=O)C(NCCCC)=O)C=C1)CCCCC3SSCC3	-	-	-	-	-	-	Nano Research 2015, 8, 1293–1308.
GNP100	Sphere	Gold	5	310	O=C(NC1=CC=C(CC(NS(=O)(C2=CC=C(C)C=C2)=O)C(NC3CCCCC3)=O)C=C1)CCCCC4SSCC4	-	-	-	-	-	-	Nano Research 2015, 8, 1293–1308.
GNP101	Sphere	Gold	5	310	O=C(NC1=CC=C(CC(NS(=O)(C2=CC=C(C)C=C2)=O)C(NCCC3=CC(OC)=C(OC)C=C3)=O)C=C1)CCCCC4SSCC4	-	-	-	-	-	-	Nano Research 2015, 8, 1293–1308.
GNP102	Sphere	Gold	5	310	O=C(NC1=CC=C(CC(NS(=O)(C2=CC=C(C)C=C2)=O)C(NCC3=CC=C(OCO4)C4=C3)=O)C=C1)CCCCC5SSCC5	-	-	-	-	-	-	Nano Research 2015, 8, 1293–1308.
GNP103	Sphere	Gold	5	310	O=C(NC1=CC=C(CC(NS(=O)(C2=CC=C(C)C=C2)=O)C(NC(C3=CC=C(O)C=C3)C(OC)=O)=O)C=C1)CCCCC4SSCC4	-	-	-	-	-	-	Nano Research 2015, 8, 1293–1308.
GNP104	Sphere	Gold	5	310	O=C(NC1=CC=C(CC(NS(=O)(C2=CC=C(C)C=C2)=O)C(O)=O)C=C1)CCCCC3SSCC3	-	-	-	-	-	-	Nano Research 2015, 8, 1293–1308.
GNP105	Sphere	Gold	5	310	O=C(NC1=CC=C(CC(NS(=O)(C2=CC=C(C)C=C2)=O)C(OC)=O)C=C1)CCCCC3SSCC3	-	-	-	-	-	-	Nano Research 2015, 8, 1293–1308.
GNP106	Sphere	Gold	5	146	NC(C(NC(C)C(NC(C(NC(CCNC(N)=N)C(NC(CCNC(N)=N)C(NC(CCNC(N)=N)C(NC(CCNC(N)=N)C(NC(CCNC(N)=N)C(N)=O)=O)=O)=O)=O)=O)CC(C)C)=O)=O)CS	0	-	-	-	-	-	J. Phys. Chem. C 2012, 116, 4993−4998
GNP107	Sphere	Gold	5	157	NC(C(NC(C)C(NC(C(NC(CCNC(N)=N)C(NC(CCNC(N)=N)C(NC(CCNC(N)=N)C(N)=O)=O)=O)=O)CC(C)C)=O)=O)CS	0	-	-	-	-	-	J. Phys. Chem. C 2012, 116, 4993−4998
GNP108	Sphere	Gold	5	254	NC(C(NC(C)C(NC(C(NC(CCNC(N)=N)C(N)=O)=O)CC(C)C)=O)=O)CS	0	-	-	-	-	-	J. Phys. Chem. C 2012, 116, 4993−4998
GNP109	Sphere	Gold	5	144	O=C(NCCCN)CCCCC1SSCC1	0	-	-	-	-	-	J. Phys. Chem. C 2012, 116, 4993−4998
GNP110	Sphere	Gold	5	82	O=C(NCCCN)CCCCC1SSCC1	75	NC(CCCCC1SSCC1)=O	-	-	-	-	J. Phys. Chem. C 2012, 116, 4993−4998
GNP111	Sphere	Gold	5	42	O=C(NCCCN)CCCCC1SSCC1	102	NC(CCCCC1SSCC1)=O	-	-	-	-	J. Phys. Chem. C 2012, 116, 4993−4998
GNP112	Sphere	Gold	5	31	O=C(NCCCN)CCCCC1SSCC1	101	NC(CCCCC1SSCC1)=O	-	-	-	-	J. Phys. Chem. C 2012, 116, 4993−4998
GNP113	Sphere	Gold	5	21	O=C(NCCCN)CCCCC1SSCC1	116	NC(CCCCC1SSCC1)=O	-	-	-	-	J. Phys. Chem. C 2012, 116, 4993−4998
GNP114	Sphere	Gold	5	232	NC(CCCCC1SSCC1)=O	0	-	-	-	-	-	J. Phys. Chem. C 2012, 116, 4993−4998
GNP115	Sphere	Gold	5	201	NC(CCCCC1SSCC1)=O	31	OC(CCCCC1SSCC1)=O	-	-	-	-	J. Phys. Chem. C 2012, 116, 4993−4998
GNP116	Sphere	Gold	5	185	NC(CCCCC1SSCC1)=O	47	OC(CCCCC1SSCC1)=O	-	-	-	-	J. Phys. Chem. C 2012, 116, 4993−4998
GNP117	Sphere	Gold	5	108	NC(CCCCC1SSCC1)=O	124	OC(CCCCC1SSCC1)=O	-	-	-	-	J. Phys. Chem. C 2012, 116, 4993−4998
GNP118	Sphere	Gold	5	62	NC(CCCCC1SSCC1)=O	170	OC(CCCCC1SSCC1)=O	-	-	-	-	J. Phys. Chem. C 2012, 116, 4993−4998
GNP119	Sphere	Gold	5	0	-	287	OC(CCCCC1SSCC1)=O	-	-	-	-	J. Phys. Chem. C 2012, 116, 4993−4998
GNP120	Sphere	Gold	5	299	NC(CS)C(NC(C(NC(CC(C)C)C(NC(CCC(N)=O)C(N)=O)=O)=O)C)=O	0	-	-	-	-	-	J. Phys. Chem. C 2012, 116, 4993−4998
GNP121	Sphere	Gold	5	360	NC(C(NC(C)C(NC(C(NC(C(NC(C(O)=O)CCC(O)=O)=O)CCC(O)=O)=O)CC(C)C)=O)=O)CS	0	-	-	-	-	-	J. Phys. Chem. C 2012, 116, 4993−4998
GNP122	Sphere	Gold	5	250	NC(C(NC(C)C(NC(C(NC(C(NC(C(NC(C(NC(C(O)=O)CCC(O)=O)=O)CCC(O)=O)=O)CCC(O)=O)=O)CCC(O)=O)=O)CC(C)C)=O)=O)CS	0	-	-	-	-	-	J. Phys. Chem. C 2012, 116, 4993−4998
GNP123	Sphere	Gold	7.3	459	S1SC(CC1)CCCCC(NCCOCCOCCO)=O	0	-	-	-	-	-	J. Mater. Chem. B 2018, 6, 1633-1639
GNP124	Sphere	Gold	6.8	346	S1SC(CC1)CCCCC(NCCOCCOCCO)=O	40	S1SC(CC1)CCCCC(NCCCCCCCCCCC)=O	-	-	-	-	J. Mater. Chem. B 2018, 6, 1633-1639
GNP125	Sphere	Gold	8.5	311	S1SC(CC1)CCCCC(NCCOCCOCCO)=O	107	S1SC(CC1)CCCCC(NCCCCCCCCCCC)=O	-	-	-	-	J. Mater. Chem. B 2018, 6, 1633-1639
GNP126	Sphere	Gold	8	240	S1SC(CC1)CCCCC(NCCOCCOCCO)=O	251	S1SC(CC1)CCCCC(NCCCCCCCCCCC)=O	-	-	-	-	J. Mater. Chem. B 2018, 6, 1633-1639
GNP127	Sphere	Gold	7.5	147	S1SC(CC1)CCCCC(NCCOCCOCCO)=O	390	S1SC(CC1)CCCCC(NCCCCCCCCCCC)=O	-	-	-	-	J. Mater. Chem. B 2018, 6, 1633-1639
GNP128	Sphere	Gold	8	86	S1SC(CC1)CCCCC(NCCOCCOCCO)=O	477	S1SC(CC1)CCCCC(NCCCCCCCCCCC)=O	-	-	-	-	J. Mater. Chem. B 2018, 6, 1633-1639
GNP129	Sphere	Gold	6.7	0	-	727	S1SC(CC1)CCCCC(NCCCCCCCCCCC)=O	-	-	-	-	J. Mater. Chem. B 2018, 6, 1633-1639
GNP130	Sphere	Gold	5.8	0	-	232	S1SC(CC1)CCCCC(N)=O	-	-	-	-	J. Mater. Chem. B 2018, 6, 1633-1639
GNP131	Sphere	Gold	5.8	21	S1SC(CC1)CCCCC(NCCCN)=O	116	S1SC(CC1)CCCCC(N)=O	-	-	-	-	J. Mater. Chem. B 2018, 6, 1633-1639
GNP132	Sphere	Gold	5.8	31	S1SC(CC1)CCCCC(NCCCN)=O	101	S1SC(CC1)CCCCC(N)=O	-	-	-	-	J. Mater. Chem. B 2018, 6, 1633-1639
GNP133	Sphere	Gold	5.8	82	S1SC(CC1)CCCCC(NCCCN)=O	75	S1SC(CC1)CCCCC(N)=O	-	-	-	-	J. Mater. Chem. B 2018, 6, 1633-1639
GNP134	Sphere	Gold	5.8	144	S1SC(CC1)CCCCC(NCCCN)=O	0	-	-	-	-	-	J. Mater. Chem. B 2018, 6, 1633-1639
GNP135	Sphere	Gold	5.8	31	S1SC(CC1)CCCCC(O)=O	201	S1SC(CC1)CCCCC(N)=O	-	-	-	-	J. Mater. Chem. B 2018, 6, 1633-1639
GNP136	Sphere	Gold	5.8	124	S1SC(CC1)CCCCC(O)=O	108	S1SC(CC1)CCCCC(N)=O	-	-	-	-	J. Mater. Chem. B 2018, 6, 1633-1639
GNP137	Sphere	Gold	5.8	170	S1SC(CC1)CCCCC(O)=O	62	S1SC(CC1)CCCCC(N)=O	-	-	-	-	J. Mater. Chem. B 2018, 6, 1633-1639
GNP138	Sphere	Gold	5.8	287	S1SC(CC1)CCCCC(O)=O	0	-	-	-	-	-	J. Mater. Chem. B 2018, 6, 1633-1639
GNP139	Sphere	Gold	6.9	67	S1SC(CC1)CCCCC(NCCOCCOCCOCCOC)=O	676	S1SC(CC1)CCCCC(N)=O	-	-	-	-	J. Mater. Chem. B 2018, 6, 1633-1639
GNP140	Sphere	Gold	6.6	158	S1SC(CC1)CCCCC(NCCOCCOCCOCCOC)=O	472	S1SC(CC1)CCCCC(N)=O	-	-	-	-	J. Mater. Chem. B 2018, 6, 1633-1639
GNP141	Sphere	Gold	6.4	268	S1SC(CC1)CCCCC(NCCOCCOCCOCCOC)=O	327	S1SC(CC1)CCCCC(N)=O	-	-	-	-	J. Mater. Chem. B 2018, 6, 1633-1639
GNP142	Sphere	Gold	6.5	720	S1SC(CC1)CCCCC(NCCOCCOCCOCCOC)=O	0	S1SC(CC1)CCCCC(N)=O	-	-	-	-	J. Mater. Chem. B 2018, 6, 1633-1639
GNP143	Sphere	Gold	4.9	92	S1SC(CC1)CCCCC(NCC(C(C(C(O)O)O)O)O)=O	673	S1SC(CC1)CCCCC(N)=O	-	-	-	-	J. Mater. Chem. B 2018, 6, 1633-1639
GNP144	Sphere	Gold	5	226	S1SC(CC1)CCCCC(NCC(C(C(C(O)O)O)O)O)=O	502	S1SC(CC1)CCCCC(N)=O	-	-	-	-	J. Mater. Chem. B 2018, 6, 1633-1639
GNP145	Sphere	Gold	5.7	542	S1SC(CC1)CCCCC(NCC(C(C(C(O)O)O)O)O)=O	221	S1SC(CC1)CCCCC(N)=O	-	-	-	-	J. Mater. Chem. B 2018, 6, 1633-1639
GNP146	Sphere	Gold	8	810	S1SC(CC1)CCCCC(NCC(C(C(C(O)O)O)O)O)=O	0	-	-	-	-	-	J. Mater. Chem. B 2018, 6, 1633-1639
GNP147	Sphere	Gold	7.3	0	-	869	S1SC(CC1)CCCCC(NC1CCCCC1)=O	-	-	-	-	J. Mater. Chem. B 2018, 6, 1633-1639
GNP148	Sphere	Gold	7.3	174	S1SC(CC1)CCCCC(Nc1ccccc1)=O	695	S1SC(CC1)CCCCC(NC1CCCCC1)=O	-	-	-	-	J. Mater. Chem. B 2018, 6, 1633-1639
GNP149	Sphere	Gold	7.3	521	S1SC(CC1)CCCCC(Nc1ccccc1)=O	348	S1SC(CC1)CCCCC(NC1CCCCC1)=O	-	-	-	-	J. Mater. Chem. B 2018, 6, 1633-1639
GNP150	Sphere	Gold	7.3	695	S1SC(CC1)CCCCC(Nc1ccccc1)=O	174	S1SC(CC1)CCCCC(NC1CCCCC1)=O	-	-	-	-	J. Mater. Chem. B 2018, 6, 1633-1639
GNP151	Sphere	Gold	7.3	869	S1SC(CC1)CCCCC(Nc1ccccc1)=O	0	-	-	-	-	-	J. Mater. Chem. B 2018, 6, 1633-1639
GNP152	Sphere	Gold	5.9	795	S1SC(CC1)CCCCC(NC(C(C)(C)C)C)=O	0	-	-	-	-	-	J. Mater. Chem. B 2018, 6, 1633-1639
GNP153	Sphere	Gold	5.9	682	S1SC(CC1)CCCCC(N(CCC)CCC)=O	0	-	-	-	-	-	J. Mater. Chem. B 2018, 6, 1633-1639
GNP154	Sphere	Gold	5.9	830	S1SC(CC1)CCCCC(NC(CC(C)C)C)=O	0	-	-	-	-	-	J. Mater. Chem. B 2018, 6, 1633-1639
GNP155	Sphere	Gold	5.9	698	S1SC(CC1)CCCCC(NCCCCCC)=O	0	-	-	-	-	-	J. Mater. Chem. B 2018, 6, 1633-1639
GNP156	Sphere	Gold	5.9	703	S1SC(CC1)CCCCC(NC12CC3CC(CC(C3)C1)C2)=O	0	-	-	-	-	-	J. Mater. Chem. B 2018, 6, 1633-1639
GNP157	Sphere	Gold	5.8	42	S1SC(CC1)CCCCC(NCCCN)=O	102	S1SC(CC1)CCCCC(N)=O	-	-	-	-	J. Mater. Chem. B 2018, 6, 1633-1639
GNP158	Sphere	Gold	5.8	47	S1SC(CC1)CCCCC(O)=O	185	S1SC(CC1)CCCCC(N)=O	-	-	-	-	J. Mater. Chem. B 2018, 6, 1633-1639
GNP159	Sphere	Gold	5.2	380	S1SC(CC1)CCCCC(NCCOCCOCCOCCOC)=O	126	S1SC(CC1)CCCCC(N)=O	-	-	-	-	J. Mater. Chem. B 2018, 6, 1633-1639
GNP160	Sphere	Gold	5	235	S1SC(CC1)CCCCC(NCC(C(C(C(O)O)O)O)O)=O	275	S1SC(CC1)CCCCC(N)=O	-	-	-	-	J. Mater. Chem. B 2018, 6, 1633-1639
GNP161	Sphere	Gold	7.3	348	S1SC(CC1)CCCCC(Nc1ccccc1)=O	521	S1SC(CC1)CCCCC(NC1CCCCC1)=O	-	-	-	-	J. Mater. Chem. B 2018, 6, 1633-1639
GNP162	Sphere	Gold	5.9	869	S1SC(CC1)CCCCC(NC1CCCCCC1)=O	0	-	-	-	-	-	J. Mater. Chem. B 2018, 6, 1633-1639
GNP163	Sphere	Gold	6.5	0	-	536	S1SC(CC1)CCCCC(NCCCCCCCCCCC)=O	-	-	-	-	J. Mater. Chem. B 2018, 6, 1633-1639
GNP164	Sphere	Gold	5	30	O=C(O)C(NC(=O)c1ccc(NCc2nc3c(O)nc(N)nc3nc2)cc1)CCC(=O)NCCCOCCOCCOCCCNC(=O)CCCCC1SSCC1	270	O=C(NC1=CC=C(CC(NC(CC2CCCC2)=O)C(NCCCC)=O)C=C1)CCCCC3SSCC3	-	-	-	-	J. Am. Chem. Soc. 2011, 133, 680–682
GNP165	Sphere	Gold	5	30	O=C(O)C(NC(=O)c1ccc(NCc2nc3c(O)nc(N)nc3nc2)cc1)CCC(=O)NCCCOCCOCCOCCCNC(=O)CCCCC1SSCC1	270	O=C(NC1=CC=C(CC(NC(CC(CC)C)=O)C(NC2CCCCC2)=O)C=C1)CCCCC3SSCC3	-	-	-	-	J. Am. Chem. Soc. 2011, 133, 680–682
GNP166	Sphere	Gold	5	30	O=C(O)C(NC(=O)c1ccc(NCc2nc3c(O)nc(N)nc3nc2)cc1)CCC(=O)NCCCOCCOCCOCCCNC(=O)CCCCC1SSCC1	270	O=C(NC1=CC=C(CC(NC(CC2CCCC2)=O)C(NCCC3=CC=C(OC)C(OC)=C3)=O)C=C1)CCCCC4SSCC4	-	-	-	-	J. Am. Chem. Soc. 2011, 133, 680–682
GNP167	Sphere	Gold	5	30	O=C(O)C(NC(=O)c1ccc(NCc2nc3c(O)nc(N)nc3nc2)cc1)CCC(=O)NCCCOCCOCCOCCCNC(=O)CCCCC1SSCC1	270	O=C(NC1=CC=C(CC(NC(CC2CCCC2)=O)C(NCC3=CC=C(OCO4)C4=C3)=O)C=C1)CCCCC5SSCC5	-	-	-	-	J. Am. Chem. Soc. 2011, 133, 680–682
GNP168	Sphere	Gold	5	30	O=C(O)C(NC(=O)c1ccc(NCc2nc3c(O)nc(N)nc3nc2)cc1)CCC(=O)NCCCOCCOCCOCCCNC(=O)CCCCC1SSCC1	270	O=C(NC1=CC=C(CC(NC(CC2CCCC2)=O)C(NC(C3=CC=C(O)C=C3)C(OC)=O)=O)C=C1)CCCCC4SSCC4	-	-	-	-	J. Am. Chem. Soc. 2011, 133, 680–682
GNP169	Sphere	Gold	5	30	O=C(O)C(NC(=O)c1ccc(NCc2nc3c(O)nc(N)nc3nc2)cc1)CCC(=O)NCCCOCCOCCOCCCNC(=O)CCCCC1SSCC1	270	O=C(NC1=CC=C(CC(NC(CC2CCCC2)=O)C(NC3C(O)C(O)C(CO)OC3O)=O)C=C1)CCCCC4SSCC4	-	-	-	-	J. Am. Chem. Soc. 2011, 133, 680–682
GNP170	Sphere	Gold	5	30	O=C(O)C(NC(=O)c1ccc(NCc2nc3c(O)nc(N)nc3nc2)cc1)CCC(=O)NCCCOCCOCCOCCCNC(=O)CCCCC1SSCC1	270	O=C(NC1=CC=C(CC(NC(C2=CC=CC=C2)=O)C(NCCCC)=O)C=C1)CCCCC3SSCC3	-	-	-	-	J. Am. Chem. Soc. 2011, 133, 680–682
GNP171	Sphere	Gold	5	30	O=C(O)C(NC(=O)c1ccc(NCc2nc3c(O)nc(N)nc3nc2)cc1)CCC(=O)NCCCOCCOCCOCCCNC(=O)CCCCC1SSCC1	270	O=C(NC1=CC=C(CC(NC(C2=CC=CC=C2)=O)C(NC3CCCCC3)=O)C=C1)CCCCC4SSCC4	-	-	-	-	J. Am. Chem. Soc. 2011, 133, 680–682
GNP172	Sphere	Gold	5	30	O=C(O)C(NC(=O)c1ccc(NCc2nc3c(O)nc(N)nc3nc2)cc1)CCC(=O)NCCCOCCOCCOCCCNC(=O)CCCCC1SSCC1	270	O=C(NC1=CC=C(CC(NC(C2=CC=CC=C2)=O)C(NCCC3=CC(OC)=C(OC)C=C3)=O)C=C1)CCCCC4SSCC4	-	-	-	-	J. Am. Chem. Soc. 2011, 133, 680–682
GNP173	Sphere	Gold	5	30	O=C(O)C(NC(=O)c1ccc(NCc2nc3c(O)nc(N)nc3nc2)cc1)CCC(=O)NCCCOCCOCCOCCCNC(=O)CCCCC1SSCC1	270	O=C(NC1=CC=C(CC(NC(C2=CC=CC=C2)=O)C(NCC3=CC=C(OCO4)C4=C3)=O)C=C1)CCCCC5SSCC5	-	-	-	-	J. Am. Chem. Soc. 2011, 133, 680–682
GNP174	Sphere	Gold	5	30	O=C(O)C(NC(=O)c1ccc(NCc2nc3c(O)nc(N)nc3nc2)cc1)CCC(=O)NCCCOCCOCCOCCCNC(=O)CCCCC1SSCC1	270	O=C(NC1=CC=C(CC(NC(C2=CC=CC=C2)=O)C(NC(C3=CC=C(O)C=C3)C(OC)=O)=O)C=C1)CCCCC4SSCC4	-	-	-	-	J. Am. Chem. Soc. 2011, 133, 680–682
GNP175	Sphere	Gold	5	30	O=C(O)C(NC(=O)c1ccc(NCc2nc3c(O)nc(N)nc3nc2)cc1)CCC(=O)NCCCOCCOCCOCCCNC(=O)CCCCC1SSCC1	270	O=C(NC1=CC=C(CC(NC(C2=CC=CC=C2)=O)C(NC3C(O)C(O)C(CO)OC3O)=O)C=C1)CCCCC4SSCC4	-	-	-	-	J. Am. Chem. Soc. 2011, 133, 680–682
GNP176	Sphere	Gold	5	30	O=C(O)C(NC(=O)c1ccc(NCc2nc3c(O)nc(N)nc3nc2)cc1)CCC(=O)NCCCOCCOCCOCCCNC(=O)CCCCC1SSCC1	270	O=C(NC1=CC=C(CC(NC(CC2=CC=CC=C2)=O)C(NCCCC)=O)C=C1)CCCCC3SSCC3	-	-	-	-	J. Am. Chem. Soc. 2011, 133, 680–682
GNP177	Sphere	Gold	5	30	O=C(O)C(NC(=O)c1ccc(NCc2nc3c(O)nc(N)nc3nc2)cc1)CCC(=O)NCCCOCCOCCOCCCNC(=O)CCCCC1SSCC1	270	O=C(NC1=CC=C(CC(NC(CC2=CC=CC=C2)=O)C(NC3CCCCC3)=O)C=C1)CCCCC4SSCC4	-	-	-	-	J. Am. Chem. Soc. 2011, 133, 680–682
GNP178	Sphere	Gold	5	30	O=C(O)C(NC(=O)c1ccc(NCc2nc3c(O)nc(N)nc3nc2)cc1)CCC(=O)NCCCOCCOCCOCCCNC(=O)CCCCC1SSCC1	270	O=C(NC1=CC=C(CC(NC(CC2=CC=CC=C2)=O)C(NCCC3=CC(OC)=C(OC)C=C3)=O)C=C1)CCCCC4SSCC4	-	-	-	-	J. Am. Chem. Soc. 2011, 133, 680–682
GNP179	Sphere	Gold	5	30	O=C(O)C(NC(=O)c1ccc(NCc2nc3c(O)nc(N)nc3nc2)cc1)CCC(=O)NCCCOCCOCCOCCCNC(=O)CCCCC1SSCC1	270	O=C(NC1=CC=C(CC(NC(CC2=CC=CC=C2)=O)C(NCC3=CC=C(OCO4)C4=C3)=O)C=C1)CCCCC5SSCC5	-	-	-	-	J. Am. Chem. Soc. 2011, 133, 680–682
GNP180	Sphere	Gold	5	30	O=C(O)C(NC(=O)c1ccc(NCc2nc3c(O)nc(N)nc3nc2)cc1)CCC(=O)NCCCOCCOCCOCCCNC(=O)CCCCC1SSCC1	270	O=C(NC1=CC=C(CC(NC(CC2=CC=CC=C2)=O)C(NC(C3=CC=C(O)C=C3)C(OC)=O)=O)C=C1)CCCCC4SSCC4	-	-	-	-	J. Am. Chem. Soc. 2011, 133, 680–682
GNP181	Sphere	Gold	5	30	O=C(O)C(NC(=O)c1ccc(NCc2nc3c(O)nc(N)nc3nc2)cc1)CCC(=O)NCCCOCCOCCOCCCNC(=O)CCCCC1SSCC1	270	O=C(NC1=CC=C(CC(NC(CC2=CC=CC=C2)=O)C(NC3C(O)C(O)C(CO)OC3O)=O)C=C1)CCCCC4SSCC4	-	-	-	-	J. Am. Chem. Soc. 2011, 133, 680–682
GNP182	Sphere	Gold	5	30	O=C(O)C(NC(=O)c1ccc(NCc2nc3c(O)nc(N)nc3nc2)cc1)CCC(=O)NCCCOCCOCCOCCCNC(=O)CCCCC1SSCC1	270	O=C(NC1=CC=C(CC(NC(CCC=C)=O)C(NCCCC)=O)C=C1)CCCCC2SSCC2	-	-	-	-	J. Am. Chem. Soc. 2011, 133, 680–682
GNP183	Sphere	Gold	5	30	O=C(O)C(NC(=O)c1ccc(NCc2nc3c(O)nc(N)nc3nc2)cc1)CCC(=O)NCCCOCCOCCOCCCNC(=O)CCCCC1SSCC1	270	O=C(NC1=CC=C(CC(NC(CCC=C)=O)C(NC2CCCCC2)=O)C=C1)CCCCC3SSCC3	-	-	-	-	J. Am. Chem. Soc. 2011, 133, 680–682
GNP184	Sphere	Gold	5	30	O=C(O)C(NC(=O)c1ccc(NCc2nc3c(O)nc(N)nc3nc2)cc1)CCC(=O)NCCCOCCOCCOCCCNC(=O)CCCCC1SSCC1	270	O=C(NC1=CC=C(CC(NC(CCC=C)=O)C(NCCC2=CC(OC)=C(OC)C=C2)=O)C=C1)CCCCC3SSCC3	-	-	-	-	J. Am. Chem. Soc. 2011, 133, 680–682
GNP185	Sphere	Gold	5	30	O=C(O)C(NC(=O)c1ccc(NCc2nc3c(O)nc(N)nc3nc2)cc1)CCC(=O)NCCCOCCOCCOCCCNC(=O)CCCCC1SSCC1	270	O=C(NC1=CC=C(CC(NC(CCC=C)=O)C(NCC2=CC(OCO3)=C3C=C2)=O)C=C1)CCCCC4SSCC4	-	-	-	-	J. Am. Chem. Soc. 2011, 133, 680–682
GNP186	Sphere	Gold	5	30	O=C(O)C(NC(=O)c1ccc(NCc2nc3c(O)nc(N)nc3nc2)cc1)CCC(=O)NCCCOCCOCCOCCCNC(=O)CCCCC1SSCC1	270	O=C(NC1=CC=C(CC(NC(CCC=C)=O)C(NC(C2=CC=C(O)C=C2)C(OC)=O)=O)C=C1)CCCCC3SSCC3	-	-	-	-	J. Am. Chem. Soc. 2011, 133, 680–682
GNP187	Sphere	Gold	5	30	O=C(O)C(NC(=O)c1ccc(NCc2nc3c(O)nc(N)nc3nc2)cc1)CCC(=O)NCCCOCCOCCOCCCNC(=O)CCCCC1SSCC1	270	O=C(NC1=CC=C(CC(NC(CCC=C)=O)C(NC2C(O)C(O)C(CO)OC2O)=O)C=C1)CCCCC3SSCC3	-	-	-	-	J. Am. Chem. Soc. 2011, 133, 680–682
GNP188	Sphere	Gold	5	30	O=C(O)C(NC(=O)c1ccc(NCc2nc3c(O)nc(N)nc3nc2)cc1)CCC(=O)NCCCOCCOCCOCCCNC(=O)CCCCC1SSCC1	270	O=C(NC1=CC=C(CC(NC(C2=CC=C(Cl)C=C2)=O)C(NCCCC)=O)C=C1)CCCCC3SSCC3	-	-	-	-	J. Am. Chem. Soc. 2011, 133, 680–682
GNP189	Sphere	Gold	5	30	O=C(O)C(NC(=O)c1ccc(NCc2nc3c(O)nc(N)nc3nc2)cc1)CCC(=O)NCCCOCCOCCOCCCNC(=O)CCCCC1SSCC1	270	O=C(NC1=CC=C(CC(NC(C2=CC=C(Cl)C=C2)=O)C(NC3CCCCC3)=O)C=C1)CCCCC4SSCC4	-	-	-	-	J. Am. Chem. Soc. 2011, 133, 680–682
GNP190	Sphere	Gold	5	30	O=C(O)C(NC(=O)c1ccc(NCc2nc3c(O)nc(N)nc3nc2)cc1)CCC(=O)NCCCOCCOCCOCCCNC(=O)CCCCC1SSCC1	270	O=C(NC1=CC=C(CC(NC(C2=CC=C(Cl)C=C2)=O)C(NCCC3=CC=C(OC)C(OC)=C3)=O)C=C1)CCCCC4SSCC4	-	-	-	-	J. Am. Chem. Soc. 2011, 133, 680–682
GNP191	Sphere	Gold	5	30	O=C(O)C(NC(=O)c1ccc(NCc2nc3c(O)nc(N)nc3nc2)cc1)CCC(=O)NCCCOCCOCCOCCCNC(=O)CCCCC1SSCC1	270	O=C(NC1=CC=C(CC(NC(C2=CC=C(Cl)C=C2)=O)C(NCC3=CC=C(OCO4)C4=C3)=O)C=C1)CCCCC5SSCC5	-	-	-	-	J. Am. Chem. Soc. 2011, 133, 680–682
GNP192	Sphere	Gold	5	30	O=C(O)C(NC(=O)c1ccc(NCc2nc3c(O)nc(N)nc3nc2)cc1)CCC(=O)NCCCOCCOCCOCCCNC(=O)CCCCC1SSCC1	270	O=C(NC1=CC=C(CC(NC(C2=CC=C(Cl)C=C2)=O)C(NC(C3=CC=C(O)C=C3)C(OC)=O)=O)C=C1)CCCCC4SSCC4	-	-	-	-	J. Am. Chem. Soc. 2011, 133, 680–682
GNP193	Sphere	Gold	5	30	O=C(O)C(NC(=O)c1ccc(NCc2nc3c(O)nc(N)nc3nc2)cc1)CCC(=O)NCCCOCCOCCOCCCNC(=O)CCCCC1SSCC1	270	O=C(NC1=CC=C(CC(NC(C2=CC=C(Cl)C=C2)=O)C(NC3C(O)C(O)C(CO)OC3O)=O)C=C1)CCCCC4SSCC4	-	-	-	-	J. Am. Chem. Soc. 2011, 133, 680–682
GNP194	Sphere	Gold	15	2000	CC(=O)NC(CS)C(=O)O	0	-	-	-	-	-	ACS Nano 2014, 8, 2439–2455.
GNP195	Sphere	Gold	15	2000	C(CCCS)CCN	0	-	-	-	-	-	ACS Nano 2014, 8, 2439–2455.
GNP196	Sphere	Gold	15	2000	O=C(NC(C(O)=O)C)CCSSCCC(NC(C(O)=O)C)=O	0	-	-	-	-	-	ACS Nano 2014, 8, 2439–2455.
GNP197	Sphere	Gold	15	2000	O=C(NC(C(O)=O)CC(N)=O)CCSSCCC(NC(C(O)=O)CC(N)=O)=O	0	-	-	-	-	-	ACS Nano 2014, 8, 2439–2455.
GNP198	Sphere	Gold	15	2000	C(CCCCCN)CCCCCS	0	-	-	-	-	-	ACS Nano 2014, 8, 2439–2455.
GNP199	Sphere	Gold	15	2000	NC(CS)C(NC(C(NC(CC(C)C)C(NC(C(NC(CC(N)=O)C(O)=O)=O)CC(N)=O)=O)=O)C)=O	0	-	-	-	-	-	ACS Nano 2014, 8, 2439–2455.
GNP200	Sphere	Gold	15	2000	C(C(=O)O)C(CC(=O)O)(C(=O)O)O	0	-	-	-	-	-	ACS Nano 2014, 8, 2439–2455.
GNP201	Sphere	Gold	15	2000	CCCCCCCCCCCCCCCC[N+](C)(C)C.[Br-]	0	-	-	-	-	-	ACS Nano 2014, 8, 2439–2455.
GNP202	Sphere	Gold	15	1000	CCCCCCCCCCCCS	1000	CCCCCCCCCCCCCCCC[N+](C)(C)CC1=CC=CC=C1.[Br-]	-	-	-	-	ACS Nano 2014, 8, 2439–2455.
GNP203	Sphere	Gold	15	1000	CCCCCCCCCCCCS	1000	CCCCCCCCCCCCCCCC[N+](C)(C)C.[Br-]	-	-	-	-	ACS Nano 2014, 8, 2439–2455.
GNP204	Sphere	Gold	15	1000	CCCCCCCCCCCCS	1000	CCCCCCCCC=CCCCCCCCC(=O)OCC(C[N+](C)(C)C)OC(=O)CCCCCCCC=CCCCCCCCC	-	-	-	-	ACS Nano 2014, 8, 2439–2455.
GNP205	Sphere	Gold	15	1000	CCCCCCCCCCCCS	1000	CCCCCCCCCCCCCCCCN	-	-	-	-	ACS Nano 2014, 8, 2439–2455.
GNP206	Sphere	Gold	15	1000	CCCCCCCCCCCCS	1000	CCCCCCCCCCCCCCCCCCN	-	-	-	-	ACS Nano 2014, 8, 2439–2455.
GNP207	Sphere	Gold	15	1000	CCCCCCCCCCCCS	1000	CCCCCCCCCCCCCCCCCC(=O)O	-	-	-	-	ACS Nano 2014, 8, 2439–2455.
GNP208	Sphere	Gold	15	1000	CCCCCCCCCCCCS	1000	CCCCCCCCCCCCOS(=O)(=O)[O-].[Na+]	-	-	-	-	ACS Nano 2014, 8, 2439–2455.
GNP209	Sphere	Gold	15	2000	C1=CC(=C(C=C1SSC2=CC(=C(C=C2)[N+](=O)[O-])C(=O)O)C(=O)O)[N+](=O)[O-]	0	-	-	-	-	-	ACS Nano 2014, 8, 2439–2455.
GNP210	Sphere	Gold	15	2000	O=C(NCC(O)=O)CCSSCCC(NCC(O)=O)=O	0	-	-	-	-	-	ACS Nano 2014, 8, 2439–2455.
GNP211	Sphere	Gold	15	2000	CCCCCCCCCCCCCCCCN	0	-	-	-	-	-	ACS Nano 2014, 8, 2439–2455.
GNP212	Sphere	Gold	15	2000	C1CSSC1CCCCC(=O)O	0	-	-	-	-	-	ACS Nano 2014, 8, 2439–2455.
GNP213	Sphere	Gold	15	2000	C(C(=O)O)S	0	-	-	-	-	-	ACS Nano 2014, 8, 2439–2455.
GNP214	Sphere	Gold	15	2000	O=C(O)C1=CC=C(S)C=C1	0	-	-	-	-	-	ACS Nano 2014, 8, 2439–2455.
GNP215	Sphere	Gold	15	2000	C(CS(=O)(=O)O)S	0	-	-	-	-	-	ACS Nano 2014, 8, 2439–2455.
GNP216	Sphere	Gold	15	2000	O=C(NC(C(O)=O)CCSC)CCSSCCC(NC(C(O)=O)CCSC)=O	0	-	-	-	-	-	ACS Nano 2014, 8, 2439–2455.
GNP217	Sphere	Gold	15	2000	SCCCCCC(O)=O	0	-	-	-	-	-	ACS Nano 2014, 8, 2439–2455.
GNP218	Sphere	Gold	15	2000	O=C(O)CCCCCCCCCCCCCCCS	0	-	-	-	-	-	ACS Nano 2014, 8, 2439–2455.
GNP219	Sphere	Gold	15	2000	C(CS)C(=O)O	0	-	-	-	-	-	ACS Nano 2014, 8, 2439–2455.
GNP220	Sphere	Gold	15	2000	C(C(C(=O)O)S)C(=O)O	0	-	-	-	-	-	ACS Nano 2014, 8, 2439–2455.
GNP221	Sphere	Gold	15	2000	OC(CCCCCCCCCCS)=O	0	-	-	-	-	-	ACS Nano 2014, 8, 2439–2455.
GNP222	Sphere	Gold	15	2000	SCCCCCCCCCCCOCCOCCOCCOCCO	0	-	-	-	-	-	ACS Nano 2014, 8, 2439–2455.
GNP223	Sphere	Gold	15	2000	C[N+](C)(CCCCCCCCCCCS)C	0	-	-	-	-	-	ACS Nano 2014, 8, 2439–2455.
GNP224	Sphere	Gold	15	2000	CCCCCCCCCCCCCCCCCCN	0	-	-	-	-	-	ACS Nano 2014, 8, 2439–2455.
GNP225	Sphere	Gold	15	2000	C1=CC=C(C=C1)CC(C(=O)O)N	0	-	-	-	-	-	ACS Nano 2014, 8, 2439–2455.
GNP226	Sphere	Gold	15	2000	O=C(NC(C(O)=O)CC1=CC=CC=C1)CCSSCCC(NC(C(O)=O)CC2=CC=CC=C2)=O	0	-	-	-	-	-	ACS Nano 2014, 8, 2439–2455.
GNP227	Sphere	Gold	15	2000	CCCCCCCCCCCCCCCCCC(=O)O	0	-	-	-	-	-	ACS Nano 2014, 8, 2439–2455.
GNP228	Sphere	Gold	15	2000	O=C(NC(C(O)=O)CO)CCSSCCC(NC(C(O)=O)CO)=O	0	-	-	-	-	-	ACS Nano 2014, 8, 2439–2455.
GNP229	Sphere	Gold	15	2000	O=S(C(C=C1)=CC=C1P(C2=CC=C(S(=O)([O-])=O)C=C2)C3=CC=CC=C3)([O-])=O	0	-	-	-	-	-	ACS Nano 2014, 8, 2439–2455.
GNP230	Sphere	Gold	15	2000	O=C(NC(C(O)=O)C(O)C)CCSSCCC(NC(C(O)=O)C(O)C)=O	0	-	-	-	-	-	ACS Nano 2014, 8, 2439–2455.
GNP231	Sphere	Gold	15	2000	CC(S)C(NCC(O)=O)=O	0	-	-	-	-	-	ACS Nano 2014, 8, 2439–2455.
GNP232	Sphere	Gold	15	2000	O=C(NC(C(O)=O)CC1=CNC2=CC=CC=C21)CCSSCCC(NC(C(O)=O)CC3=CNC4=CC=CC=C43)=O	0	-	-	-	-	-	ACS Nano 2014, 8, 2439–2455.
GNP233	Sphere	Gold	30	4000	CC(=O)NC(CS)C(=O)O	0	-	-	-	-	-	ACS Nano 2014, 8, 2439–2455.
GNP234	Sphere	Gold	30	4000	C(CCCCCN)CCCCCS	0	-	-	-	-	-	ACS Nano 2014, 8, 2439–2455.
GNP235	Sphere	Gold	30	4000	NC(CS)C(NC(C(NC(CC(C)C)C(NC(C(NC(CC(N)=O)C(O)=O)=O)CC(N)=O)=O)=O)C)=O	0	-	-	-	-	-	ACS Nano 2014, 8, 2439–2455.
GNP236	Sphere	Gold	30	4000	NC(C(NC(CC1=CC=CC=C1)C(NCC(NC(C)C(NC(C(CC)C)C(NC(CC(C)C)C(NC(CO)C(O)=O)=O)=O)=O)=O)=O)=O)CS	0	-	-	-	-	-	ACS Nano 2014, 8, 2439–2455.
GNP237	Sphere	Gold	30	2000	CCCCCCCCCCCCS	2000	CCCCCCCCCCCCCCCC[N+](C)(C)CC1=CC=CC=C1.[Br-]	-	-	-	-	ACS Nano 2014, 8, 2439–2455.
GNP238	Sphere	Gold	30	2000	CCCCCCCCCCCCS	2000	CCCCCCCCCCCCCCCC[N+](C)(C)C.[Br-]	-	-	-	-	ACS Nano 2014, 8, 2439–2455.
GNP239	Sphere	Gold	30	2000	CCCCCCCCCCCCS	2000	CCCCCCCCC=CCCCCCCCC(=O)OCC(C[N+](C)(C)C)OC(=O)CCCCCCCC=CCCCCCCCC	-	-	-	-	ACS Nano 2014, 8, 2439–2455.
GNP240	Sphere	Gold	30	2000	CCCCCCCCCCCCS	2000	CCCCCCCCCCCCCCCCN	-	-	-	-	ACS Nano 2014, 8, 2439–2455.
GNP241	Sphere	Gold	30	4000	C1CSSC1CCCCC(=O)O	0	-	-	-	-	-	ACS Nano 2014, 8, 2439–2455.
GNP242	Sphere	Gold	30	4000	C(C(=O)O)S	0	-	-	-	-	-	ACS Nano 2014, 8, 2439–2455.
GNP243	Sphere	Gold	30	4000	O=C(NC(C(O)=O)CCSC)CCSSCCC(NC(C(O)=O)CCSC)=O	0	-	-	-	-	-	ACS Nano 2014, 8, 2439–2455.
GNP244	Sphere	Gold	30	4000	O=C(O)CCCCCCCCCCCCCCCS	0	-	-	-	-	-	ACS Nano 2014, 8, 2439–2455.
GNP245	Sphere	Gold	30	4000	OC(CCCCCCCCCCS)=O	0	-	-	-	-	-	ACS Nano 2014, 8, 2439–2455.
GNP246	Sphere	Gold	30	4000	C[N+](C)(CCCCCCCCCCCS)C	0	-	-	-	-	-	ACS Nano 2014, 8, 2439–2455.
GNP247	Sphere	Gold	30	4000	O=C(NC(C(O)=O)C(O)C)CCSSCCC(NC(C(O)=O)C(O)C)=O	0	-	-	-	-	-	ACS Nano 2014, 8, 2439–2455.
GNP248	Sphere	Gold	30	4000	CC(S)C(NCC(O)=O)=O	0	-	-	-	-	-	ACS Nano 2014, 8, 2439–2455.
GNP249	Sphere	Gold	2	77	SCCCCCCCCCCCOCCOCCOCCOCC[N+](C)(C)C	-	-	-	-	-	-	ACS Nano 2015, 9, 9986–9993.
GNP250	Sphere	Gold	4	240	SCCCCCCCCCCCOCCOCCOCCOCC[N+](C)(C)C	-	-	-	-	-	-	ACS Nano 2015, 9, 9986–9993.
GNP251	Sphere	Gold	6	531	SCCCCCCCCCCCOCCOCCOCCOCC[N+](C)(C)C	-	-	-	-	-	-	ACS Nano 2015, 9, 9986–9993.
GNP252	Sphere	Gold	2	72	SCCCCCCCCCCCOCCOCCOCCOCCOCC([N-]S(=O)(CCC[N+](C)(C)C)=O)=O	-	-	-	-	-	-	ACS Nano 2015, 9, 9986–9993.
GNP253	Sphere	Gold	4	231	SCCCCCCCCCCCOCCOCCOCCOCCOCC([N-]S(=O)(CCC[N+](C)(C)C)=O)=O	-	-	-	-	-	-	ACS Nano 2015, 9, 9986–9993.
GNP254	Sphere	Gold	6	520	SCCCCCCCCCCCOCCOCCOCCOCCOCC([N-]S(=O)(CCC[N+](C)(C)C)=O)=O	-	-	-	-	-	-	ACS Nano 2015, 9, 9986–9993.
GNP255	Sphere	Gold	2	79	SCCCCCCCCCCCOCCOCCOCCOCC[N+](CCCS(=O)([O-])=O)(C)C	-	-	-	-	-	-	ACS Nano 2015, 9, 9986–9993.
GNP256	Sphere	Gold	4	244	SCCCCCCCCCCCOCCOCCOCCOCC[N+](CCCS(=O)([O-])=O)(C)C	-	-	-	-	-	-	ACS Nano 2015, 9, 9986–9993.
GNP257	Sphere	Gold	6	543	SCCCCCCCCCCCOCCOCCOCCOCC[N+](CCCS(=O)([O-])=O)(C)C	-	-	-	-	-	-	ACS Nano 2015, 9, 9986–9993.
GNP258	Sphere	Gold	2	63	SCCCCCCCCCCCOCCOCCOCCOCCOCC(O)=O	-	-	-	-	-	-	ACS Nano 2015, 9, 9986–9993.
GNP259	Sphere	Gold	4	246	SCCCCCCCCCCCOCCOCCOCCOCCOCC(O)=O	-	-	-	-	-	-	ACS Nano 2015, 9, 9986–9993.
GNP260	Sphere	Gold	6	511	SCCCCCCCCCCCOCCOCCOCCOCCOCC(O)=O	-	-	-	-	-	-	ACS Nano 2015, 9, 9986–9993.
GNP261	Sphere	Gold	2	80	SCCCCCCCCCCCOCCOCCOCCOCC[N+](C)(C)C	-	-	-	-	-	-	Small 2012, 8, 2659–2663.
GNP262	Sphere	Gold	2	80	SCCCCCCCCCCCOCCOCCOCCOCC[N+](C)(C)CC	-	-	-	-	-	-	Small 2012, 8, 2659–2663.
GNP263	Sphere	Gold	2	80	SCCCCCCCCCCCOCCOCCOCCOCC[N+](C)(C)CCCC	-	-	-	-	-	-	Small 2012, 8, 2659–2663.
GNP264	Sphere	Gold	2	80	SCCCCCCCCCCCOCCOCCOCCOCC[N+](C)(C)CCCCCC	-	-	-	-	-	-	Small 2012, 8, 2659–2663.
GNP265	Sphere	Gold	2	80	SCCCCCCCCCCCOCCOCCOCCOCC[N+](C)(C)CCCO	-	-	-	-	-	-	Small 2012, 8, 2659–2663.
GNP266	Sphere	Gold	2	80	SCCCCCCCCCCCOCCOCCOCCOCC[N+](C)(C)CC(O)CO	-	-	-	-	-	-	Small 2012, 8, 2659–2663.
GNP267	Sphere	Gold	2	80	SCCCCCCCCCCCOCCOCCOCCOCC[N+](C)(C)C1=CC=CC=C1	-	-	-	-	-	-	Small 2012, 8, 2659–2663.
GNP268	Sphere	Gold	2	80	SCCCCCCCCCCCOCCOCCOCCOCC[N+](C)(C)CC1=CC=CC=C1	-	-	-	-	-	-	Small 2012, 8, 2659–2663.
GNP269	Sphere	Gold	2	80	SCCCCCCCCCCCOCCOCCOCCOCC[N+](C)(C)C1CCCCC1	-	-	-	-	-	-	Small 2012, 8, 2659–2663.
GNP270	Sphere	Gold	2	80	SCCCCCCCCCCCOCCOCCOCCOCC[N+](C)(C)C1CCC(C2=CC=CC=C2)CC1	-	-	-	-	-	-	Small 2012, 8, 2659–2663.
GNP271	Sphere	Gold	2	80	SCCCCCCCCCCCOCCOCCOCCOCC[N+](C)(C)C1CCC(C(C)(C)C)CC1	-	-	-	-	-	-	Small 2012, 8, 2659–2663.
GNP272	Sphere	Gold	2	80	SCCCCCCCCCCCOCCOCCOCCOCC[N+](C)(C1CCCCCCCCCCC1)C	-	-	-	-	-	-	Small 2012, 8, 2659–2663.
GNP273	Sphere	Gold	2	80	SCCCCCCCCCCCOCCOCCOCCOCC[N+](C)(CCOC(C1=CC=CC=C1)C2=CC=CC=C2)C	-	-	-	-	-	-	Small 2012, 8, 2659–2663.
GNP274	Sphere	Gold	2	80	SCCCCCCCCCCCOCCOCCOCCOCC[N+](CCCCCC)(CCCCCC)C	-	-	-	-	-	-	Small 2012, 8, 2659–2663.
GNP275	Sphere	Gold	16	0	SCCCCCCCCCCS(=O)([O-])=O	2000	SCCCCCCCCCC[N+](C)(C)C	-	-	-	-	J. Mater. Chem. 2012, 22, 1916.
GNP276	Sphere	Gold	16	600	SCCCCCCCCCCS(=O)([O-])=O	1400	SCCCCCCCCCC[N+](C)(C)C	-	-	-	-	J. Mater. Chem. 2012, 22, 1916.
GNP277	Sphere	Gold	16	1000	SCCCCCCCCCCS(=O)([O-])=O	1000	SCCCCCCCCCC[N+](C)(C)C	-	-	-	-	J. Mater. Chem. 2012, 22, 1916.
GNP278	Sphere	Gold	16	1400	SCCCCCCCCCCS(=O)([O-])=O	600	SCCCCCCCCCC[N+](C)(C)C	-	-	-	-	J. Mater. Chem. 2012, 22, 1916.
GNP279	Sphere	Gold	16	1800	SCCCCCCCCCCS(=O)([O-])=O	200	SCCCCCCCCCC[N+](C)(C)C	-	-	-	-	J. Mater. Chem. 2012, 22, 1916.
GNP280	Sphere	Gold	16	2000	SCCCCCCCCCCS(=O)([O-])=O	0	SCCCCCCCCCC[N+](C)(C)C	-	-	-	-	J. Mater. Chem. 2012, 22, 1916.
GNP281	Sphere	Gold	2	80	SCCCCCCCCCCCOCCOCCOCCOCC[N+](CCCS(=O)([O-])=O)(C)C	-	-	-	-	-	-	ACS nano 2014, 8, 6748–6755.
GNP282	Sphere	Gold	2	80	SCCCCCCCCCCCOCCOCCOCCOCC[N+](CCCS(=O)([O-])=O)(C)CCCC	-	-	-	-	-	-	ACS nano 2014, 8, 6748–6755.
GNP283	Sphere	Gold	2	80	SCCCCCCCCCCCOCCOCCOCCOCC[N+](CCCS(=O)([O-])=O)(C)CCCCCC	-	-	-	-	-	-	ACS nano 2014, 8, 6748–6755.
GNP284	Sphere	Gold	2	80	SCCCCCCCCCCCOCCOCCOCCOCC[N+](CCCS(=O)([O-])=O)(CCCC)CCCC	-	-	-	-	-	-	ACS nano 2014, 8, 6748–6755.
GNP285	Sphere	Gold	2	80	SCCCCCCCCCCCOCCOCCOCCOCC[N+](CCCS(=O)([O-])=O)(CCCCC)CCCC	-	-	-	-	-	-	ACS nano 2014, 8, 6748–6755.
GNP286	Sphere	Gold	2	80	SCCCCCCCCCCCOCCOCCOCCOCCO	-	-	-	-	-	-	ACS nano 2014, 8, 6748–6755.
GNP287	Sphere	Gold	2	80	SCCCCCCCCCCCOCCOCCOCCOCC[N+](C)(C)C	-	-	-	-	-	-	ACS nano 2014, 8, 6748–6755.
GNP288	Sphere	Gold	2	80	SCCCCCCCCCCCOCCOCCOCCOCCOCC([O-])=O	-	-	-	-	-	-	ACS nano 2014, 8, 6748–6755.
GNP289	Sphere	Gold	2	80	SCCCCCCCCCCCOCCOCCOCCOCC[N+](C)(CC)C	-	-	-	-	-	-	Small 2010, 6, 2246-2249.
GNP290	Sphere	Gold	2	80	SCCCCCCCCCCCOCCOCCOCCOCC[N+](C)(CCC)C	-	-	-	-	-	-	Small 2010, 6, 2246-2249.
GNP291	Sphere	Gold	2	80	SCCCCCCCCCCCOCCOCCOCCOCC[N+](C)(CCCCC)C	-	-	-	-	-	-	Small 2010, 6, 2246-2249.
GNP292	Sphere	Gold	2	80	SCCCCCCCCCCCOCCOCCOCCOCC[N+](C)(CCCCCCC)C	-	-	-	-	-	-	Small 2010, 6, 2246-2249.
GNP293	Sphere	Gold	2	30	SCCCCCCCC	70	SCCCCCCCCCCC[N+](C)(C)C	-	-	-	-	Bioconjug. Chem. 2004, 15, 897–900.
GNP294	Sphere	Gold	2	30	SCCCCCCCC	70	SCCCCCCCCCCC([O-])=O	-	-	-	-	Bioconjug. Chem. 2004, 15, 897–900.
GNP295	Sphere	Gold	2	80	SCCCCCCCCCCCOCCOCCOCCOCC[N+](CC)(C)C	-	-	-	-	-	-	Nature chemistry 2010, 1, 461–465.
GNP296	Sphere	Gold	2	80	SCCCCCCCCCCCOCCOCCOCCOCC[N+](CCCCCC)(C)C	-	-	-	-	-	-	Nature chemistry 2010, 1, 461–465.
GNP297	Sphere	Gold	2	80	SCCCCCCCCCCCOCCOCCOCCOCC[N+](CC(O)CO)(C)C	-	-	-	-	-	-	Nature chemistry 2010, 1, 461–465.
GNP298	Sphere	Gold	2	80	SCCCCCCCCCCCOCCOCCOCCOCC[N+](C)(C1CCC(C(C)(C)C)CC1)C	-	-	-	-	-	-	Nature chemistry 2010, 1, 461–465.
GNP299	Sphere	Gold	2	80	SCCCCCCCCCCCOCCOCCOCCOCC[N+](C)(C1=CC=CC=C1)C	-	-	-	-	-	-	Nature chemistry 2010, 1, 461–465.
GNP300	Sphere	Gold	1.9	80	SCCOCCOCCOCCOCCOCCOCCOCCOCCC(O)=O	0	-	-	-	-	-	Angew. Chem. Int. Ed. 2017, 56, 4215 –4218.
GNP301	Sphere	Gold	3	120	SCCOCCOCCOCCOCCOCCOCCOCCOCCC(O)=O	0	-	-	-	-	-	Angew. Chem. Int. Ed. 2017, 56, 4215 –4218.
GNP302	Sphere	Gold	5.2	310	SCCOCCOCCOCCOCCOCCOCCOCCOCCC(O)=O	0	-	-	-	-	-	Angew. Chem. Int. Ed. 2017, 56, 4215 –4218.
GNP303	Sphere	Gold	2	40	SCCOCCOCCOCCOCCOCCNC(CCC(O)=O)=O	40	SCCOC1O[C@@H](O)C(O)[C@H](O)[C@@H]1O	-	-	-	-	Angew. Chem. Int. Ed. 2017, 56, 4215 –4218.
GNP304	Sphere	Gold	1.8	80	SC(C)C(NCC(O)=O)=O	0	-	-	-	-	-	Angew. Chem. Int. Ed. 2017, 56, 4215 –4218.
GNP305	Sphere	Gold	2.3	80	SCC(NC(CCC(C(O)=O)N)=O)C(NCC(O)=O)=O	0	-	-	-	-	-	Angew. Chem. Int. Ed. 2017, 56, 4215 –4218.
GNP306	Sphere	Gold	1.8	40	SCCOCCOCCOCCOCCOCCN	40	SCCOC1O[C@@H](O)C(O)[C@H](O)[C@@H]1O	-	-	-	-	Angew. Chem. Int. Ed. 2017, 56, 4215 –4218.
GNP307	Sphere	Gold	2	80	SCCCCCCCCCCCOCCOCCOCCOCC[N+](C)(C)C	-	-	-	-	-	-	ACS Nano 2016, 10, 5536–5542.
GNP308	Sphere	Gold	2	80	SCCCCCCCCCCCOCCOCCOCCOCC[N+](C)(CCCCCC)C	-	-	-	-	-	-	ACS Nano 2016, 10, 5536–5542.
GNP309	Sphere	Gold	2	80	SCCCCCCCCCCCOCCOCCOCCOCCO	-	-	-	-	-	-	ACS Nano 2016, 10, 5536–5542.
GNP310	Sphere	Gold	2	80	SCCCCCCCCCCCOCCOCCOCCOCCC([O-])=O	-	-	-	-	-	-	ACS Nano 2016, 10, 5536–5542.
GNP311	Sphere	Gold	2	80	SCCCCCCCCCCCOCCOCCOCCOCC[N+](C)(C)C	-	-	-	-	-	-	ACS Nano 2016, 10, 4421–4430.
GNP312	Sphere	Gold	2	80	SCCCCCCCCCCCOCCOCCOCCOCC[N+](C)(CCCC)C	-	-	-	-	-	-	ACS Nano 2016, 10, 4421–4430.
GNP313	Sphere	Gold	2	80	SCCCCCCCCCCCOCCOCCOCCOCC[N+](C)(C1CCCCC1)C	-	-	-	-	-	-	ACS Nano 2016, 10, 4421–4430.
GNP314	Sphere	Gold	2	80	SCCCCCCCCCCCOCCOCCOCCOCC[N+](C)(CCCCCC)C	-	-	-	-	-	-	ACS Nano 2016, 10, 4421–4430.
GNP315	Sphere	Gold	2	80	SCCCCCCCCCCCOCCOCCOCCOCC[N+](CCCC)(CCCC)C	-	-	-	-	-	-	ACS Nano 2016, 10, 4421–4430.
GNP316	Sphere	Gold	2	80	SCCCCCCCCCCCOCCOCCOCCOCC[N+](C)(CCCCCCCC)C	-	-	-	-	-	-	ACS Nano 2016, 10, 4421–4430.
GNP317	Sphere	Gold	2	80	SCCCCCCCCCCCOCCOCCOCCOCC[N+](C)(CCCCCC)C	-	-	-	-	-	-	ACS Nano 2017, 11, 7424–7430.
GNP318	Sphere	Gold	2.2	80	SCCCCCCCCCCCOCCOCCOCCOCC[N+](C)(CC)C	-	-	-	-	-	-	ACS Nano 2017, 11, 7424–7430.
GNP319	Sphere	Gold	1.9	80	SCCCCCCCCCCCOCCOCCOCCOCC[N+](C)(CCCCCCCCCC)C	-	-	-	-	-	-	ACS Nano 2017, 11, 7424–7430.
GNP320	Sphere	Gold	1.9	80	SCCCCCCCCCCC[N+](C)(C)C	-	-	-	-	-	-	ACS Nano 2017, 11, 7424–7430.
GNP321	Sphere	Gold	2.2	80	O=C(OCCOCCOCCOCC[N+](C)(C)C)CCCCC1SSCC1	-	-	-	-	-	-	ACS Nano 2017, 11, 7424–7430.
GNP322	Sphere	Gold	1.5	60	O=C(NCCC[N+](C)(C)CCCS(=O)([O-])=O)CCCCC1CCCC1	-	-	-	-	-	-	Chem. Mater. 2017, 29, 7497−7506.
GNP323	Sphere	Gold	1.5	60	O=C(NCCC[N+](CC)(CC)CCCS(=O)([O-])=O)CCCCC1CCCC1	-	-	-	-	-	-	Chem. Mater. 2017, 29, 7497−7506.
GNP324	Sphere	Gold	1.5	60	O=C(NCCC[N+](CC)(CCCC)CCCS(=O)([O-])=O)CCCCC1CCCC1	-	-	-	-	-	-	Chem. Mater. 2017, 29, 7497−7506.
GNP325	Sphere	Gold	1.5	60	O=C(NCCC[N+](CCCC)(CCCC)CCCS(=O)([O-])=O)CCCCC1CCCC1	-	-	-	-	-	-	Chem. Mater. 2017, 29, 7497−7506.
GNP326	Sphere	Gold	2	80	SCCCCCCCCCCCOC(C(NC(C(CCCC[NH3+])[NH3+])=O)CCCCNC(C(CCCC[NH3+])[NH3+])=O)=O	-	-	-	-	-	-	ACS Nano 2008, 2, 2213–2218.
GNP327	Sphere	Gold	2	80	SCCCCCCCCCCCOC(C([NH3+])CCCC[NH3+])=O	-	-	-	-	-	-	ACS Nano 2008, 2, 2213–2218.
GNP328	Sphere	Gold	2	80	SCCCCCCCCCCCOC(C[NH3+])=O	-	-	-	-	-	-	ACS Nano 2008, 2, 2213–2218.
GNP329	Sphere	Gold	2	80	SCCCCCCCCCCC[NH3+]	-	-	-	-	-	-	ACS Nano 2008, 2, 2213–2218.
GNP330	Sphere	Gold	2	80	SCCCCCCCCCCCOCCOCCOCCOCCOCC(NC(C)C(O)=O)=O	-	-	-	-	-	-	J. Am. Chem. Soc. 2005, 127, 12873-12881.
GNP331	Sphere	Gold	2	80	SCCCCCCCCCCCOCCOCCOCCOCCOCC(NC(CC(N)=O)C(O)=O)=O	-	-	-	-	-	-	J. Am. Chem. Soc. 2005, 127, 12873-12881.
GNP332	Sphere	Gold	2	80	SCCCCCCCCCCCOCCOCCOCCOCCOCC(NC(CC(O)=O)C(O)=O)=O	-	-	-	-	-	-	J. Am. Chem. Soc. 2005, 127, 12873-12881.
GNP333	Sphere	Gold	2	80	SCCCCCCCCCCCOCCOCCOCCOCCOCC(NC(CCC(N)=O)C(O)=O)=O	-	-	-	-	-	-	J. Am. Chem. Soc. 2005, 127, 12873-12881.
GNP334	Sphere	Gold	2	80	SCCCCCCCCCCCOCCOCCOCCOCCOCC(NC(CCC(O)=O)C(O)=O)=O	-	-	-	-	-	-	J. Am. Chem. Soc. 2005, 127, 12873-12881.
GNP335	Sphere	Gold	2	80	SCCCCCCCCCCCOCCOCCOCCOCCOCC(NCC(O)=O)=O	-	-	-	-	-	-	J. Am. Chem. Soc. 2005, 127, 12873-12881.
GNP336	Sphere	Gold	2	80	SCCCCCCCCCCCOCCOCCOCCOCCOCC(NC(CC(C)C)C(O)=O)=O	-	-	-	-	-	-	J. Am. Chem. Soc. 2005, 127, 12873-12881.
GNP337	Sphere	Gold	2	80	SCCCCCCCCCCCOCCOCCOCCOCCOCC(NC(CCSC)C(O)=O)=O	-	-	-	-	-	-	J. Am. Chem. Soc. 2005, 127, 12873-12881.
GNP338	Sphere	Gold	2	80	SCCCCCCCCCCCOCCOCCOCCOCCOCC(NC(CC1=CC=CC=C1)C(O)=O)=O	-	-	-	-	-	-	J. Am. Chem. Soc. 2005, 127, 12873-12881.
GNP339	Sphere	Gold	2	80	SCCCCCCCCCCCOCCOCCOCCOCCOCC(NC(C(C)C)C(O)=O)=O	-	-	-	-	-	-	J. Am. Chem. Soc. 2005, 127, 12873-12881.
GNP340	Sphere	Gold	2	80	SCCCCCCCCCCCOCCOCCOCCOCCO	-	-	-	-	-	-	PLoS ONE 2011, 6, 3–8.
GNP341	Sphere	Gold	2	80	SCCCCCCCCCCCOCCOCCOCCOCC[N+](C)(C)C	-	-	-	-	-	-	PLoS ONE 2011, 6, 3–8.
GNP342	Sphere	Gold	2	80	SCCCCCCCCCCCOCCOCCOCCOCCOCC([O-])=O	-	-	-	-	-	-	PLoS ONE 2011, 6, 3–8.
GNP343	Sphere	Gold	2	80	SCCCCCCCCCCCOCCOCCOCCOCC[N+](CCCS(=O)([O-])=O)(C)C	-	-	-	-	-	-	PLoS ONE 2011, 6, 3–8.
GNP344	Sphere	Gold	2	80	SCCCCCCCCCCCOCCOCCOCCOCC[N+](C)(C)C	-	-	-	-	-	-	J. Am. Chem. Soc. 2012, 134, 3965–3967.
GNP345	Sphere	Gold	2	80	SCCCCCCCCCCCOCCOCCOCCOCC[N+](C)(CCCO)C	-	-	-	-	-	-	J. Am. Chem. Soc. 2012, 134, 3965–3967.
GNP346	Sphere	Gold	2	80	SCCCCCCCCCCCOCCOCCOCCOCC[N+](C)(CCCN)C	-	-	-	-	-	-	J. Am. Chem. Soc. 2012, 134, 3965–3967.
GNP347	Sphere	Gold	2	80	SCCCCCCCCCCCOCCOCCOCCOCC[N+](C)(C1=CC=CC=C1)C	-	-	-	-	-	-	J. Am. Chem. Soc. 2012, 134, 3965–3967.
GNP348	Sphere	Gold	2	80	SCCCCCCCCCCCOCCOCCOCCOCC[N+](CCCCCC)(C)C	-	-	-	-	-	-	J. Am. Chem. Soc. 2012, 134, 3965–3967.
GNP349	Sphere	Gold	2	80	SCCCCCCCCCCCOCCOCCOCCOCC[N+](C1CCCCC1)(C)C	-	-	-	-	-	-	J. Am. Chem. Soc. 2012, 134, 3965–3967.
GNP350	Sphere	Gold	2	80	SCCCCCCCCCCCOCCOCCOCCOCC[N+]([C@@H]1CC[C@@H](C2=CC=CC=C2)CC1)(C)C	-	-	-	-	-	-	J. Am. Chem. Soc. 2012, 134, 3965–3967.
GNP351	Sphere	Gold	2	80	SCCCCCCCCCCCOCCOCCOCCOCC[N+]([C@@H]1CC[C@@H](C(C)(C)C)CC1)(C)C	-	-	-	-	-	-	J. Am. Chem. Soc. 2012, 134, 3965–3967.
GNP352	Sphere	Gold	2	80	SCCCCCCCCCCCOCCOCCOCCOCCO	-	-	-	-	-	-	J. Am. Chem. Soc. 2012, 134, 3965–3967.
GNP353	Sphere	Gold	2.15	80	SCCCCCCCCCCCOCCOCCOCCOCC[N+](CCCCCC)(C)C	-	-	-	-	-	-	J. Am. Chem. Soc. 2010, 132, 5285–5289.
GNP354	Sphere	Gold	2.09	80	SCCCCCCCCCCCOCCOCCOCCOCC[N+](C1CCCCC1)(C)C	-	-	-	-	-	-	J. Am. Chem. Soc. 2010, 132, 5285–5289.
GNP355	Sphere	Gold	2.12	80	SCCCCCCCCCCCOCCOCCOCCOCC[N+](CC1=CC=CC=C1)(C)C	-	-	-	-	-	-	J. Am. Chem. Soc. 2010, 132, 5285–5289.
GNP356	Sphere	Gold	2.14	80	SCCCCCCCCCCCOCCOCCOCCOCC[N+](CCCO)(C)C	-	-	-	-	-	-	J. Am. Chem. Soc. 2010, 132, 5285–5289.
GNP357	Sphere	Gold	2.1	80	SCCCCCCCCCCCOCCOCCOCCOCC[N+](C1CCC(CC1)C2=CC=CC=C2)(C)C	-	-	-	-	-	-	J. Am. Chem. Soc. 2010, 132, 5285–5289.
GNP358	Sphere	Gold	2.11	80	SCCCCCCCCCCCOCCOCCOCCOCC[N+](CCOC(C1=CC=CC=C1)C2=CC=CC=C2)(C)C	-	-	-	-	-	-	J. Am. Chem. Soc. 2010, 132, 5285–5289.
GNP359	Sphere	Gold	2.5	80	SCCCCCCCCCCCOCCOCCOCCOCCO	0	-	-	-	-	-	RSC Advances 2015, 5, 105551–105559.
GNP360	Sphere	Gold	2.7	64	SCCCCCCCCCCCOCCOCCOCCOCCO	16	SCCCCCCCCCCCOCCOCCOCCOCC[N+](C)(C)C	-	-	-	-	RSC Advances 2015, 5, 105551–105559.
GNP361	Sphere	Gold	2.6	28	SCCCCCCCCCCCOCCOCCOCCOCCO	52	SCCCCCCCCCCCOCCOCCOCCOCC[N+](C)(C)C	-	-	-	-	RSC Advances 2015, 5, 105551–105559.
GNP362	Sphere	Gold	2.5	3	SCCCCCCCCCCCOCCOCCOCCOCCO	77	SCCCCCCCCCCCOCCOCCOCCOCC[N+](C)(C)C	-	-	-	-	RSC Advances 2015, 5, 105551–105559.
GNP363	Sphere	Gold	2.4	0	-	80	SCCCCCCCCCCCOCCOCCOCCOCC[N+](C)(C)C	-	-	-	-	RSC Advances 2015, 5, 105551–105559.
GNP364	Sphere	Gold	2.19	80	SCCCCCCCCCCCOCCOCCOCCOCC[N+](C)(C)C	-	-	-	-	-	-	Small 2010, 6, 2261–2265.
GNP365	Sphere	Gold	2.61	80	SCCCCCCCCCCCOCCOCCOCCOCCO	-	-	-	-	-	-	Small 2010, 6, 2261–2265.
GNP366	Sphere	Gold	2.28	80	SCCCCCCCCCCCOCCOCCOCCOCCOCC([O-])=O	-	-	-	-	-	-	Small 2010, 6, 2261–2265.
GNP367	Sphere	Gold	2.51	80	SCCCCCCCCCCCOCCOCCOCCOCCOCC[N+](C)(CCCCCC)C	-	-	-	-	-	-	Small 2010, 6, 2261–2265.
GNP368	Sphere	Gold	2	80	SCCCCCCCCCCCOCCOCCOCCOCC[N+](C)(C)C	-	-	-	-	-	-	Nano Letters 2010, 10, 2543–2548.
GNP369	Sphere	Gold	2	80	SCCCCCCCCCCCOCCOCCOCCOCCO	-	-	-	-	-	-	Nano Letters 2010, 10, 2543–2548.
GNP370	Sphere	Gold	2	80	SCCCCCCCCCCCOCCOCCOCCOCCOCC(O)=O	-	-	-	-	-	-	Nano Letters 2010, 10, 2543–2548.
GNP371	Sphere	Gold	2	80	SCCCCCCCCCCCOCCOCCOCCOCC[N+](CCCS(=O)([O-])=O)(C)C	-	-	-	-	-	-	Nano Letters 2010, 10, 2543–2548.
GNP372	Sphere	Gold	2.6	80	SC(C)C(NCC(O)=O)=O	-	-	-	-	-	-	ACS Nano 2012, 6, 4483–4493.
GNP373	Sphere	Gold	6.1	310	SC(C)C(NCC(O)=O)=O	-	-	-	-	-	-	ACS Nano 2012, 6, 4483–4493.
GNP374	Sphere	Gold	14.8	2000	SC(C)C(NCC(O)=O)=O	-	-	-	-	-	-	ACS Nano 2012, 6, 4483–4493.
GNP375	Sphere	Gold	2	80	SCCCCCCCCCCCOCCOCCOCCOCCOCC([N-]S(=O)(CCC[N+](C)(C)C)=O)=O	-	-	-	-	-	-	ACS Nano 2016, 10, 8732–8737.
GNP376	Sphere	Gold	4	240	SCCCCCCCCCCCOCCOCCOCCOCCOCC([N-]S(=O)(CCC[N+](C)(C)C)=O)=O	-	-	-	-	-	-	ACS Nano 2016, 10, 8732–8737.
GNP377	Sphere	Gold	6	500	SCCCCCCCCCCCOCCOCCOCCOCCOCC([N-]S(=O)(CCC[N+](C)(C)C)=O)=O	-	-	-	-	-	-	ACS Nano 2016, 10, 8732–8737.
GNP378	Sphere	Gold	2	80	SCCCCCCCCCCCOCCOCCOCCOCC[N+](C)(C)CCCS(=O)([O-])=O	-	-	-	-	-	-	ACS Nano 2016, 10, 8732–8737.
GNP379	Sphere	Gold	4	240	SCCCCCCCCCCCOCCOCCOCCOCC[N+](C)(C)CCCS(=O)([O-])=O	-	-	-	-	-	-	ACS Nano 2016, 10, 8732–8737.
GNP380	Sphere	Gold	6	500	SCCCCCCCCCCCOCCOCCOCCOCC[N+](C)(C)CCCS(=O)([O-])=O	-	-	-	-	-	-	ACS Nano 2016, 10, 8732–8737.
GNP381	Sphere	Gold	2	80	SCCCCCCCCCCCOCCOCCOCCOCC[N+](C)(C)CCCC	-	-	-	-	-	-	ACS Nano 2014, 8, 10682–10686.
GNP382	Sphere	Gold	2	80	SCCCCCCCCCCCOCCOCCOCCOCC[N+](C)(C)CCCCCC	-	-	-	-	-	-	ACS Nano 2014, 8, 10682–10686.
GNP383	Sphere	Gold	2	80	SCCCCCCCCCCCOCCOCCOCCOCC[N+](C)(C)CCCCCCCCCC	-	-	-	-	-	-	ACS Nano 2014, 8, 10682–10686.
GNP384	Sphere	Gold	2	80	SCCCCCCCCCCCOCCOCCOCCOCC[N+](C)(C)C1=CC=CC=C1	-	-	-	-	-	-	ACS Nano 2014, 8, 10682–10686.
GNP385	Sphere	Gold	2	80	SCCCCCCCCCCCOCCOCCOCCOCC[N+](C)(C)CC1=CC=CC=C1	-	-	-	-	-	-	ACS Nano 2014, 8, 10682–10686.
GNP386	Sphere	Gold	3.2	120	SC1=NC(N)=CC(N)=N1	-	-	-	-	-	-	J. Am. Chem. Soc. 2010, 132, 12349–12356.
GNP387	Sphere	Gold	3.1	120	SC1=NC=CC(N)=N1	-	-	-	-	-	-	J. Am. Chem. Soc. 2010, 132, 12349–12356.
GNP388	Sphere	Gold	4.4	200	SC1=NC(N)=NC(N)=C1	-	-	-	-	-	-	J. Am. Chem. Soc. 2010, 132, 12349–12356.
GNP389	Sphere	Gold	2.6	80	SC1=NC(O)=CC(O)=N1	-	-	-	-	-	-	J. Am. Chem. Soc. 2010, 132, 12349–12356.
GNP390	Sphere	Gold	14	1000	SCCCCCCCCCC[N+](C)(C)C	1000	SCCCCCCCCCCS(=O)([O-])=O	-	-	-	-	ACS Nano 2017, 11, 9330–9339.
GNP391	Sphere	Gold	14	1000	SCCCCCCCCCC[N+](C)(C)C	1000	SCCCCCCCCCCC([O-])=O	-	-	-	-	ACS Nano 2017, 11, 9330–9339.
GNP392	Sphere	Gold	2	20	SC1=CC=C(C(O)=O)C=C1	20	SCC(C(NCC(O)=O)=O)NC(CCC(N)C(O)=O)=O	20	NCCS	20	SCCCS(=O)([O-])=O	Bioconjugate Chem. 2017, 28, 1807−1810.
GNP393	Sphere	Gold	3	120	NC(C1=O)C2N1C(C(O)=O)C(C)(C)S2	-	-	-	-	-	-	ACS Nano 2017, 11, 5737–5745.
GNP394	Sphere	Gold	3	120	OC(C1=C(COC(C)=O)CSC2N1C(C2N)=O)=O	-	-	-	-	-	-	ACS Nano 2017, 11, 5737–5745.
GNP395	Sphere	Gold	3	120	OC(C1=C(C)CSC2N1C(C2N)=O)=O	-	-	-	-	-	-	ACS Nano 2017, 11, 5737–5745.
GNP396	Sphere	Gold	5	300	O=C([O-])CC(C([O-])=O)(O)CC([O-])=O	-	-	-	-	-	-	J. Chromatogr. A 2016, 1461, 179–184.
GNP397	Sphere	Gold	5	300	CCCCCCCCCCCCCCCC[N+](C)(C)C	-	-	-	-	-	-	J. Chromatogr. A 2016, 1461, 179–184.
GNP398	Sphere	Gold	5	300	O=C(O)CCCCC(S)CCS	-	-	-	-	-	-	J. Chromatogr. A 2016, 1461, 179–184.
GNP399	Sphere	Gold	2	80	SCCCCCCCCCCCOCCOCCOCCOCCOC1=CC=C(C=C1)S(=O)([N-]C(CCC[N+](C)(C)C)=O)=O	-	-	-	-	-	-	Angew. Chem. Int. Ed. 2015, 54, 6567–6570.
GNP400	Sphere	Gold	2	80	SCCCCCCCCCCCOCCOCCOCCOCCOCC([N-]S(CCC[N+](C)(C)C)(=O)=O)=O	-	-	-	-	-	-	Angew. Chem. Int. Ed. 2015, 54, 6567–6570.
GNP401	rod-like	Gold	14*50	3000	CCCCCCCCCCCCCCCC[N+](C)(C)C	-	-	-	-	-	-	Environ. Sci.: Nano 2014, 1, 260–270.
GNP402	rod-like	Gold	10*36	3000	CCCCCCCCCCCCCCCC[N+](C)(C)C	-	-	-	-	-	-	ACS Nano 2013, 7, 3926–3938.
GNP403	rod-like	Gold	15*50	3000	CCCCCCCCCCCCCCCC[N+](C)(C)C	-	-	-	-	-	-	ACS Nano 2010, 4, 3073–3086.
GNP404	rod-like	Gold	11.9*42.9	3000	CCCCCCCCCCCCCCCC[N+](C)(C)C	-	-	-	-	-	-	ACS Nano 2010, 4, 2595–2606.
GNP405	rod-like	Gold	17*47	3000	SCCCCCCCCCCCOCCOCCOCCOCCO	-	-	-	-	-	-	Small 2012, 8, 122–130.
GNP406	rod-like	Gold	30*33	3000	CCCCCCCCCCCCCCCC[N+](C)(C)C	-	-	-	-	-	-	Biomaterials 2010, 31, 7606–7619.
GNP407	rod-like	Gold	21*40	3000	CCCCCCCCCCCCCCCC[N+](C)(C)C	-	-	-	-	-	-	Biomaterials 2010, 31, 7606–7619.
GNP408	rod-like	Gold	17*50	3000	CCCCCCCCCCCCCCCC[N+](C)(C)C	-	-	-	-	-	-	Biomaterials 2010, 31, 7606–7619.
GNP409	rod-like	Gold	14*55	3000	CCCCCCCCCCCCCCCC[N+](C)(C)C	-	-	-	-	-	-	Biomaterials 2010, 31, 7606–7619.
GNP410	rod-like	Gold	10*40	3000	SCCCCCCCCCCCCCCCC[N+](C)(C)C	-	-	-	-	-	-	Angew. Chem. Int. Ed. 2012, 51, 636–641.
GNP411	rod-like	Gold	13*50	3000	CCCCCCCCCCCCCCCC[N+](C)(C)C	-	-	-	-	-	-	Small 2012, 8, 2819–2822.
GNP412	rod-like	Gold	13*50	3000	CCC1C(C(C(N(CC(CC(C(C(C(C(C(=O)O1)C)OC2CC(C(C(O2)C)O)(C)OC)C)OC3C(C(CC(O3)C)N(C)C)O)(C)O)C)C)C)O)(C)O	-	-	-	-	-	-	Small 2012, 8, 2819–2822.
GNP413	rod-like	Gold	13*50	3000	CCC1C(C(C(C(=O)C(CC(C(C(C(C(C(=O)O1)C)OC2CC(C(C(O2)C)O)(C)OC)C)OC3C(C(CC(O3)C)N(C)C)O)(C)OC)C)C)O)(C)O	-	-	-	-	-	-	Small 2012, 8, 2819–2822.
GNP414	rod-like	Gold	13*50	3000	CCC1C(O2)(C)C3C(C)C(C(C)CC(C)(OC)C(OC4C(O)C(N(C)C)CC(C)O4)C(C)C(C(C)C(O1)=O)=O)=NCCN3C2=O	-	-	-	-	-	-	Small 2012, 8, 2819–2822.
AgNP1	Sphere	Silver	15	2000	OC(C(N)CC1C=CC(C=C1)=O)=O	-	-	-	-	-	-	Carbohyd. Polym. 2015, 130, 353-363.
AgNP2	Sphere	Silver	15	2000	O=C1NC2=CC=CC=C2C1CC(N)C(O)=O	-	-	-	-	-	-	Carbohyd. Polym. 2015, 130, 353-363.
AgNP3	Sphere	Silver	10.2	1000	O=C([O-])CC(C([O-])=O)(O)CC([O-])=O	-	-	-	-	-	-	Int. J. Nanomed. 2017, 12, 3193–3206.
AgNP4	Sphere	Silver	10.2	1000	SCCC([O-])=O	-	-	-	-	-	-	Int. J. Nanomed. 2017, 12, 3193–3206.
AgNP5	Sphere	Silver	10.2	1000	[O-]C(CCCCCS)=O	-	-	-	-	-	-	Int. J. Nanomed. 2017, 12, 3193–3206.
AgNP6	Sphere	Silver	9.9	1000	SCCCS(=O)([O-])=O	-	-	-	-	-	-	Int. J. Nanomed. 2017, 12, 3193–3206.
AgNP7	Sphere	Silver	40	6000	C(CCCCCN)CCCCCS	0	-	-	-	-	-	Int. J. Nanomed. 2017, 12, 3193–3206.
AgNP8	Sphere	Silver	40	6000	C(C(=O)O)C(CC(=O)O)(C(=O)O)O	0	-	-	-	-	-	ACS Nano 2014, 8, 2439–2455.
AgNP9	Sphere	Silver	40	3000	CCCCCCCCCCCCS	3000	CCCCCCCCC=CCCCCCCCC(=O)OCC(C[N+](C)(C)C)OC(=O)CCCCCCCC=CCCCCCCCC	-	-	-	-	ACS Nano 2014, 8, 2439–2455.
AgNP10	Sphere	Silver	40	6000	CCCCCCCCCCCCCCCCN	0	-	-	-	-	-	ACS Nano 2014, 8, 2439–2455.
AgNP11	Sphere	Silver	40	6000	C1CSSC1CCCCC(=O)O	0	-	-	-	-	-	ACS Nano 2014, 8, 2439–2455.
AgNP12	Sphere	Silver	40	6000	C(C(=O)O)S	0	-	-	-	-	-	ACS Nano 2014, 8, 2439–2455.
AgNP13	Sphere	Silver	40	6000	O=C(O)C1=CC=C(S)C=C1	0	-	-	-	-	-	ACS Nano 2014, 8, 2439–2455.
AgNP14	Sphere	Silver	40	6000	C(CS(=O)(=O)O)S	0	-	-	-	-	-	ACS Nano 2014, 8, 2439–2455.
AgNP15	Sphere	Silver	40	6000	O=C(O)CCCCCCCCCCCCCCCS	0	-	-	-	-	-	ACS Nano 2014, 8, 2439–2455.
AgNP16	Sphere	Silver	40	6000	C[N+](C)(CCCCCCCCCCCS)C	0	-	-	-	-	-	ACS Nano 2014, 8, 2439–2455.
AgNP17	Sphere	Silver	40	6000	CCCCCCCCCCCCCCCCCC(=O)O	0	-	-	-	-	-	ACS Nano 2014, 8, 2439–2455.
PtNP1	Sphere	Platinum	6	371	O=C(NCCOCCO)CCCCC1CCSS1	-	-	-	-	-	-	ACS Nano 2020, 14, 1, 289-302
PtNP2	Sphere	Platinum	5.5	374	OCCNC(CCCCC1CCSS1)=O	-	-	-	-	-	-	ACS Nano 2020, 14, 1, 289-303
PtNP3	Sphere	Platinum	5.6	347	NC(CCCCC1CCSS1)=O	-	-	-	-	-	-	ACS Nano 2020, 14, 1, 289-304
PtNP4	Sphere	Platinum	5.6	270	OC(CCCCC1CCSS1)=O	-	-	-	-	-	-	ACS Nano 2020, 14, 1, 289-305
PtNP5	Sphere	Platinum	5.4	415	O=C(NCCCC)CCCCC1CCSS1	-	-	-	-	-	-	ACS Nano 2020, 14, 1, 289-306
PtNP6	Sphere	Platinum	5.5	371	O=C(NC1=CC=CC=C1)CCCCC2CCSS2	-	-	-	-	-	-	ACS Nano 2020, 14, 1, 289-307
PtNP7	Sphere	Platinum	23.64	4272	O=C(NCCOCCO)CCCCC1CCSS1	-	-	-	-	-	-	ACS Nano 2020, 14, 1, 289-308
PtNP8	Sphere	Platinum	24.68	3956	OCCNC(CCCCC1CCSS1)=O	-	-	-	-	-	-	ACS Nano 2020, 14, 1, 289-309
PtNP9	Sphere	Platinum	24.56	2637	NC(CCCCC1CCSS1)=O	-	-	-	-	-	-	ACS Nano 2020, 14, 1, 289-310
PtNP10	Sphere	Platinum	23.66	2408	OC(CCCCC1CCSS1)=O	-	-	-	-	-	-	ACS Nano 2020, 14, 1, 289-311
PtNP11	Sphere	Platinum	25.3	4272	O=C(NCCCC)CCCCC1CCSS1	-	-	-	-	-	-	ACS Nano 2020, 14, 1, 289-312
PtNP12	Sphere	Platinum	24.01	4149	O=C(NC1=CC=CC=C1)CCCCC2CCSS2	-	-	-	-	-	-	ACS Nano 2020, 14, 1, 289-313
PdNP1	Sphere	Palladium	5.8	365	O=C(NCCOCCO)CCCCC1CCSS1	-	-	-	-	-	-	ACS Nano 2020, 14, 1, 289-302
PdNP2	Sphere	Palladium	5.4	298	OCCNC(CCCCC1CCSS1)=O	-	-	-	-	-	-	ACS Nano 2020, 14, 1, 289-303
PdNP3	Sphere	Palladium	5.5	278	NC(CCCCC1CCSS1)=O	-	-	-	-	-	-	ACS Nano 2020, 14, 1, 289-304
PdNP4	Sphere	Palladium	5.6	278	OC(CCCCC1CCSS1)=O	-	-	-	-	-	-	ACS Nano 2020, 14, 1, 289-305
PdNP5	Sphere	Palladium	6	417	O=C(NCCCC)CCCCC1CCSS1	-	-	-	-	-	-	ACS Nano 2020, 14, 1, 289-306
PdNP6	Sphere	Palladium	5.8	418	O=C(NC1=CC=CC=C1)CCCCC2CCSS2	-	-	-	-	-	-	ACS Nano 2020, 14, 1, 289-307
PdNP7	Sphere	Palladium	26.02	5103	O=C(NCCOCCO)CCCCC1CCSS1	-	-	-	-	-	-	ACS Nano 2020, 14, 1, 289-308
PdNP8	Sphere	Palladium	26.31	5148	OCCNC(CCCCC1CCSS1)=O	-	-	-	-	-	-	ACS Nano 2020, 14, 1, 289-309
PdNP9	Sphere	Palladium	25.06	3507	NC(CCCCC1CCSS1)=O	-	-	-	-	-	-	ACS Nano 2020, 14, 1, 289-310
PdNP10	Sphere	Palladium	26.76	3484	OC(CCCCC1CCSS1)=O	-	-	-	-	-	-	ACS Nano 2020, 14, 1, 289-311
PdNP11	Sphere	Palladium	25.89	5012	O=C(NCCCC)CCCCC1CCSS1	-	-	-	-	-	-	ACS Nano 2020, 14, 1, 289-312
PdNP12	Sphere	Palladium	26.12	5103	O=C(NC1=CC=CC=C1)CCCCC2CCSS2	-	-	-	-	-	-	ACS Nano 2020, 14, 1, 289-313
CNT1	Nanotube	Carbon	5*10	200	CC(Oc1ccc(CC(NC(OC2c3ccccc3c4ccccc42)=O)C(NCCCC)=O)cc1)=O	-	-	-	-	-	-	Nano Letters 2008, 8, 859–865.
CNT2	Nanotube	Carbon	5*10	200	CC(Oc1ccc(CC(NC(OC2c3ccccc3c4ccccc42)=O)C(N(CCCC)CCCC)=O)cc1)=O	-	-	-	-	-	-	Nano Letters 2008, 8, 859–865.
CNT3	Nanotube	Carbon	5*10	200	CC(Oc1ccc(CC(NC(OC2c3ccccc3c4ccccc42)=O)C(NC5CCCCC5)=O)cc1)=O	-	-	-	-	-	-	Nano Letters 2008, 8, 859–865.
CNT4	Nanotube	Carbon	5*10	200	CC(Oc1ccc(CC(NC(OC2c3ccccc3c4ccccc42)=O)C(Nc5ccccc5)=O)cc1)=O	-	-	-	-	-	-	Nano Letters 2008, 8, 859–865.
CNT5	Nanotube	Carbon	5*10	200	CC(Oc1ccc(CC(NC(OC2c3ccccc3c4ccccc42)=O)C(NCc5ccccc5)=O)cc1)=O	-	-	-	-	-	-	Nano Letters 2008, 8, 859–865.
CNT6	Nanotube	Carbon	5*10	200	CC(Oc1ccc(CC(NC(OC2c3ccccc3c4ccccc42)=O)C(N5CCCC5)=O)cc1)=O	-	-	-	-	-	-	Nano Letters 2008, 8, 859–865.
CNT7	Nanotube	Carbon	5*10	200	CC(Oc1ccc(CC(NC(OC2c3ccccc3c4ccccc42)=O)C(Nc5ccc(C(OCC)=O)cc5)=O)cc1)=O	-	-	-	-	-	-	Nano Letters 2008, 8, 859–865.
CNT8	Nanotube	Carbon	5*10	200	CC(Oc1ccc(CC(NC(OC2c3ccccc3c4ccccc42)=O)C(Nc5cc(C(F)(F)F)ccc5)=O)cc1)=O	-	-	-	-	-	-	Nano Letters 2008, 8, 859–865.
CNT9	Nanotube	Carbon	5*10	200	CC(Oc1ccc(CC(N[H])C(NCCCC)=O)cc1)=O	-	-	-	-	-	-	Nano Letters 2008, 8, 859–865.
CNT10	Nanotube	Carbon	5*10	200	CC(Oc1ccc(CC(N[H])C(N(CCCC)CCCC)=O)cc1)=O	-	-	-	-	-	-	Nano Letters 2008, 8, 859–865.
CNT11	Nanotube	Carbon	5*10	200	CC(Oc1ccc(CC(N[H])C(NC2CCCCC2)=O)cc1)=O	-	-	-	-	-	-	Nano Letters 2008, 8, 859–865.
CNT12	Nanotube	Carbon	5*10	200	CC(Oc1ccc(CC(N[H])C(Nc2ccccc2)=O)cc1)=O	-	-	-	-	-	-	Nano Letters 2008, 8, 859–865.
CNT13	Nanotube	Carbon	5*10	200	CC(Oc1ccc(CC(N[H])C(NCc2ccccc2)=O)cc1)=O	-	-	-	-	-	-	Nano Letters 2008, 8, 859–865.
CNT14	Nanotube	Carbon	5*10	200	CC(Oc1ccc(CC(N[H])C(N2CCCC2)=O)cc1)=O	-	-	-	-	-	-	Nano Letters 2008, 8, 859–865.
CNT15	Nanotube	Carbon	5*10	200	CC(Oc1ccc(CC(N[H])C(Nc2ccc(C(OCC)=O)cc2)=O)cc1)=O	-	-	-	-	-	-	Nano Letters 2008, 8, 859–865.
CNT16	Nanotube	Carbon	5*10	200	CC(Oc1ccc(CC(N[H])C(Nc2cc(C(F)(F)F)ccc2)=O)cc1)=O	-	-	-	-	-	-	Nano Letters 2008, 8, 859–865.
CNT17	Nanotube	Carbon	5*10	200	CC(Oc1ccc(CC(NC(C)=O)C(NCCCC)=O)cc1)=O	-	-	-	-	-	-	Nano Letters 2008, 8, 859–865.
CNT18	Nanotube	Carbon	5*10	200	CC(Oc1ccc(CC(NC(c2ccccc2)=O)C(NCCCC)=O)cc1)=O	-	-	-	-	-	-	Nano Letters 2008, 8, 859–865.
CNT19	Nanotube	Carbon	5*10	200	CC(Oc1ccc(CC(NC(Cc2ccccc2)=O)C(NCCCC)=O)cc1)=O	-	-	-	-	-	-	Nano Letters 2008, 8, 859–865.
CNT20	Nanotube	Carbon	5*10	200	CC(Oc1ccc(CC(NC(c2cccc([N+]([O-])=O)c2)=O)C(NCCCC)=O)cc1)=O	-	-	-	-	-	-	Nano Letters 2008, 8, 859–865.
CNT21	Nanotube	Carbon	5*10	200	CC(Oc1ccc(CC(NC(c2ccc(Cl)cc2)=O)C(NCCCC)=O)cc1)=O	-	-	-	-	-	-	Nano Letters 2008, 8, 859–865.
CNT22	Nanotube	Carbon	5*10	200	CC(Oc1ccc(CC(NS(c2ccccc2)(=O)=O)C(NCCCC)=O)cc1)=O	-	-	-	-	-	-	Nano Letters 2008, 8, 859–865.
CNT23	Nanotube	Carbon	5*10	200	CC(Oc1ccc(CC(NS(c2ccc(C)cc2)(=O)=O)C(NCCCC)=O)cc1)=O	-	-	-	-	-	-	Nano Letters 2008, 8, 859–865.
CNT24	Nanotube	Carbon	5*10	200	CC(Oc1ccc(CC(NS(c2cc([N+]([O-])=O)ccc2)(=O)=O)C(NCCCC)=O)cc1)=O	-	-	-	-	-	-	Nano Letters 2008, 8, 859–865.
CNT25	Nanotube	Carbon	5*10	200	CC(Oc1ccc(CC(NC(C)=O)C(N(CCCC)CCCC)=O)cc1)=O	-	-	-	-	-	-	Nano Letters 2008, 8, 859–865.
CNT26	Nanotube	Carbon	5*10	200	CC(Oc1ccc(CC(NC(c2ccccc2)=O)C(N(CCCC)CCCC)=O)cc1)=O	-	-	-	-	-	-	Nano Letters 2008, 8, 859–865.
CNT27	Nanotube	Carbon	5*10	200	CC(Oc1ccc(CC(NC(Cc2ccccc2)=O)C(N(CCCC)CCCC)=O)cc1)=O	-	-	-	-	-	-	Nano Letters 2008, 8, 859–865.
CNT28	Nanotube	Carbon	5*10	200	CC(Oc1ccc(CC(NC(c2cccc([N+]([O-])=O)c2)=O)C(N(CCCC)CCCC)=O)cc1)=O	-	-	-	-	-	-	Nano Letters 2008, 8, 859–865.
CNT29	Nanotube	Carbon	5*10	200	CC(Oc1ccc(CC(NC(c2ccc(Cl)cc2)=O)C(N(CCCC)CCCC)=O)cc1)=O	-	-	-	-	-	-	Nano Letters 2008, 8, 859–865.
CNT30	Nanotube	Carbon	5*10	200	CC(Oc1ccc(CC(NS(c2ccccc2)(=O)=O)C(N(CCCC)CCCC)=O)cc1)=O	-	-	-	-	-	-	Nano Letters 2008, 8, 859–865.
CNT31	Nanotube	Carbon	5*10	200	CC(Oc1ccc(CC(NS(c2ccc(C)cc2)(=O)=O)C(N(CCCC)CCCC)=O)cc1)=O	-	-	-	-	-	-	Nano Letters 2008, 8, 859–865.
CNT32	Nanotube	Carbon	5*10	200	CC(Oc1ccc(CC(NS(c2cc([N+]([O-])=O)ccc2)(=O)=O)C(N(CCCC)CCCC)=O)cc1)=O	-	-	-	-	-	-	Nano Letters 2008, 8, 859–865.
CNT33	Nanotube	Carbon	5*10	200	CC(Oc1ccc(CC(NC(C)=O)C(NC2CCCCC2)=O)cc1)=O	-	-	-	-	-	-	Nano Letters 2008, 8, 859–865.
CNT34	Nanotube	Carbon	5*10	200	CC(Oc1ccc(CC(NC(c2ccccc2)=O)C(NC3CCCCC3)=O)cc1)=O	-	-	-	-	-	-	Nano Letters 2008, 8, 859–865.
CNT35	Nanotube	Carbon	5*10	200	CC(Oc1ccc(CC(NC(Cc2ccccc2)=O)C(NC3CCCCC3)=O)cc1)=O	-	-	-	-	-	-	Nano Letters 2008, 8, 859–865.
CNT36	Nanotube	Carbon	5*10	200	CC(Oc1ccc(CC(NC(c2cccc([N+]([O-])=O)c2)=O)C(NC3CCCCC3)=O)cc1)=O	-	-	-	-	-	-	Nano Letters 2008, 8, 859–865.
CNT37	Nanotube	Carbon	5*10	200	CC(Oc1ccc(CC(NC(c2ccc(Cl)cc2)=O)C(NC3CCCCC3)=O)cc1)=O	-	-	-	-	-	-	Nano Letters 2008, 8, 859–865.
CNT38	Nanotube	Carbon	5*10	200	CC(Oc1ccc(CC(NS(c2ccccc2)(=O)=O)C(NC3CCCCC3)=O)cc1)=O	-	-	-	-	-	-	Nano Letters 2008, 8, 859–865.
CNT39	Nanotube	Carbon	5*10	200	CC(Oc1ccc(CC(NS(c2ccc(C)cc2)(=O)=O)C(NC3CCCCC3)=O)cc1)=O	-	-	-	-	-	-	Nano Letters 2008, 8, 859–865.
CNT40	Nanotube	Carbon	5*10	200	CC(Oc1ccc(CC(NS(c2cc([N+]([O-])=O)ccc2)(=O)=O)C(NC3CCCCC3)=O)cc1)=O	-	-	-	-	-	-	Nano Letters 2008, 8, 859–865.
CNT41	Nanotube	Carbon	5*10	200	CC(Oc1ccc(CC(NC(C)=O)C(Nc2ccccc2)=O)cc1)=O	-	-	-	-	-	-	Nano Letters 2008, 8, 859–865.
CNT42	Nanotube	Carbon	5*10	200	CC(Oc1ccc(CC(NC(c2ccccc2)=O)C(Nc3ccccc3)=O)cc1)=O	-	-	-	-	-	-	Nano Letters 2008, 8, 859–865.
CNT43	Nanotube	Carbon	5*10	200	CC(Oc1ccc(CC(NC(Cc2ccccc2)=O)C(Nc3ccccc3)=O)cc1)=O	-	-	-	-	-	-	Nano Letters 2008, 8, 859–865.
CNT44	Nanotube	Carbon	5*10	200	CC(Oc1ccc(CC(NC(c2cccc([N+]([O-])=O)c2)=O)C(Nc3ccccc3)=O)cc1)=O	-	-	-	-	-	-	Nano Letters 2008, 8, 859–865.
CNT45	Nanotube	Carbon	5*10	200	CC(Oc1ccc(CC(NC(c2ccc(Cl)cc2)=O)C(Nc3ccccc3)=O)cc1)=O	-	-	-	-	-	-	Nano Letters 2008, 8, 859–865.
CNT46	Nanotube	Carbon	5*10	200	CC(Oc1ccc(CC(NS(c2ccccc2)(=O)=O)C(Nc3ccccc3)=O)cc1)=O	-	-	-	-	-	-	Nano Letters 2008, 8, 859–865.
CNT47	Nanotube	Carbon	5*10	200	CC(Oc1ccc(CC(NS(c2ccc(C)cc2)(=O)=O)C(Nc3ccccc3)=O)cc1)=O	-	-	-	-	-	-	Nano Letters 2008, 8, 859–865.
CNT48	Nanotube	Carbon	5*10	200	CC(Oc1ccc(CC(NS(c2cc([N+]([O-])=O)ccc2)(=O)=O)C(Nc3ccccc3)=O)cc1)=O	-	-	-	-	-	-	Nano Letters 2008, 8, 859–865.
CNT49	Nanotube	Carbon	5*10	200	CC(Oc1ccc(CC(NC(C)=O)C(NCc2ccccc2)=O)cc1)=O	-	-	-	-	-	-	Nano Letters 2008, 8, 859–865.
CNT50	Nanotube	Carbon	5*10	200	CC(Oc1ccc(CC(NC(c2ccccc2)=O)C(NCc3ccccc3)=O)cc1)=O	-	-	-	-	-	-	Nano Letters 2008, 8, 859–865.
CNT51	Nanotube	Carbon	5*10	200	CC(Oc1ccc(CC(NC(Cc2ccccc2)=O)C(NCc3ccccc3)=O)cc1)=O	-	-	-	-	-	-	Nano Letters 2008, 8, 859–865.
CNT52	Nanotube	Carbon	5*10	200	CC(Oc1ccc(CC(NC(c2cccc([N+]([O-])=O)c2)=O)C(NCc3ccccc3)=O)cc1)=O	-	-	-	-	-	-	Nano Letters 2008, 8, 859–865.
CNT53	Nanotube	Carbon	5*10	200	CC(Oc1ccc(CC(NC(c2ccc(Cl)cc2)=O)C(NCc3ccccc3)=O)cc1)=O	-	-	-	-	-	-	Nano Letters 2008, 8, 859–865.
CNT54	Nanotube	Carbon	5*10	200	CC(Oc1ccc(CC(NS(c2ccccc2)(=O)=O)C(NCc3ccccc3)=O)cc1)=O	-	-	-	-	-	-	Nano Letters 2008, 8, 859–865.
CNT55	Nanotube	Carbon	5*10	200	CC(Oc1ccc(CC(NS(c2ccc(C)cc2)(=O)=O)C(NCc3ccccc3)=O)cc1)=O	-	-	-	-	-	-	Nano Letters 2008, 8, 859–865.
CNT56	Nanotube	Carbon	5*10	200	CC(Oc1ccc(CC(NS(c2cc([N+]([O-])=O)ccc2)(=O)=O)C(NCc3ccccc3)=O)cc1)=O	-	-	-	-	-	-	Nano Letters 2008, 8, 859–865.
CNT57	Nanotube	Carbon	5*10	200	CC(Oc1ccc(CC(NC(C)=O)C(N2CCCC2)=O)cc1)=O	-	-	-	-	-	-	Nano Letters 2008, 8, 859–865.
CNT58	Nanotube	Carbon	5*10	200	CC(Oc1ccc(CC(NC(c2ccccc2)=O)C(N3CCCC3)=O)cc1)=O	-	-	-	-	-	-	Nano Letters 2008, 8, 859–865.
CNT59	Nanotube	Carbon	5*10	200	CC(Oc1ccc(CC(NC(Cc2ccccc2)=O)C(N3CCCC3)=O)cc1)=O	-	-	-	-	-	-	Nano Letters 2008, 8, 859–865.
CNT60	Nanotube	Carbon	5*10	200	CC(Oc1ccc(CC(NC(c2cccc([N+]([O-])=O)c2)=O)C(N3CCCC3)=O)cc1)=O	-	-	-	-	-	-	Nano Letters 2008, 8, 859–865.
CNT61	Nanotube	Carbon	5*10	200	CC(Oc1ccc(CC(NC(c2ccc(Cl)cc2)=O)C(N3CCCC3)=O)cc1)=O	-	-	-	-	-	-	Nano Letters 2008, 8, 859–865.
CNT62	Nanotube	Carbon	5*10	200	CC(Oc1ccc(CC(NS(c2ccccc2)(=O)=O)C(N3CCCC3)=O)cc1)=O	-	-	-	-	-	-	Nano Letters 2008, 8, 859–865.
CNT63	Nanotube	Carbon	5*10	200	CC(Oc1ccc(CC(NS(c2ccc(C)cc2)(=O)=O)C(N3CCCC3)=O)cc1)=O	-	-	-	-	-	-	Nano Letters 2008, 8, 859–865.
CNT64	Nanotube	Carbon	5*10	200	CC(Oc1ccc(CC(NS(c2cc([N+]([O-])=O)ccc2)(=O)=O)C(N3CCCC3)=O)cc1)=O	-	-	-	-	-	-	Nano Letters 2008, 8, 859–865.
CNT65	Nanotube	Carbon	5*10	200	CC(Oc1ccc(CC(NC(C)=O)C(Nc2ccc(C(OCC)=O)cc2)=O)cc1)=O	-	-	-	-	-	-	Nano Letters 2008, 8, 859–865.
CNT66	Nanotube	Carbon	5*10	200	CC(Oc1ccc(CC(NC(c2ccccc2)=O)C(Nc3ccc(C(OCC)=O)cc3)=O)cc1)=O	-	-	-	-	-	-	Nano Letters 2008, 8, 859–865.
CNT67	Nanotube	Carbon	5*10	200	CC(Oc1ccc(CC(NC(Cc2ccccc2)=O)C(Nc3ccc(C(OCC)=O)cc3)=O)cc1)=O	-	-	-	-	-	-	Nano Letters 2008, 8, 859–865.
CNT68	Nanotube	Carbon	5*10	200	CC(Oc1ccc(CC(NC(c2cccc([N+]([O-])=O)c2)=O)C(Nc3ccc(C(OCC)=O)cc3)=O)cc1)=O	-	-	-	-	-	-	Nano Letters 2008, 8, 859–865.
CNT69	Nanotube	Carbon	5*10	200	CC(Oc1ccc(CC(NC(c2ccc(Cl)cc2)=O)C(Nc3ccc(C(OCC)=O)cc3)=O)cc1)=O	-	-	-	-	-	-	Nano Letters 2008, 8, 859–865.
CNT70	Nanotube	Carbon	5*10	200	CC(Oc1ccc(CC(NS(c2ccccc2)(=O)=O)C(Nc3ccc(C(OCC)=O)cc3)=O)cc1)=O	-	-	-	-	-	-	Nano Letters 2008, 8, 859–865.
CNT71	Nanotube	Carbon	5*10	200	CC(Oc1ccc(CC(NS(c2ccc(C)cc2)(=O)=O)C(Nc3ccc(C(OCC)=O)cc3)=O)cc1)=O	-	-	-	-	-	-	Nano Letters 2008, 8, 859–865.
CNT72	Nanotube	Carbon	5*10	200	CC(Oc1ccc(CC(NS(c2cc([N+]([O-])=O)ccc2)(=O)=O)C(Nc3ccc(C(OCC)=O)cc3)=O)cc1)=O	-	-	-	-	-	-	Nano Letters 2008, 8, 859–865.
CNT73	Nanotube	Carbon	5*10	200	CC(Oc1ccc(CC(NC(C)=O)C(Nc2cc(C(F)(F)F)ccc2)=O)cc1)=O	-	-	-	-	-	-	Nano Letters 2008, 8, 859–865.
CNT74	Nanotube	Carbon	5*10	200	CC(Oc1ccc(CC(NC(c2ccccc2)=O)C(Nc3cc(C(F)(F)F)ccc3)=O)cc1)=O	-	-	-	-	-	-	Nano Letters 2008, 8, 859–865.
CNT75	Nanotube	Carbon	5*10	200	CC(Oc1ccc(CC(NC(Cc2ccccc2)=O)C(Nc3cc(C(F)(F)F)ccc3)=O)cc1)=O	-	-	-	-	-	-	Nano Letters 2008, 8, 859–865.
CNT76	Nanotube	Carbon	5*10	200	CC(Oc1ccc(CC(NC(c2cccc([N+]([O-])=O)c2)=O)C(Nc3cc(C(F)(F)F)ccc3)=O)cc1)=O	-	-	-	-	-	-	Nano Letters 2008, 8, 859–865.
CNT77	Nanotube	Carbon	5*10	200	CC(Oc1ccc(CC(NC(c2ccc(Cl)cc2)=O)C(Nc3cc(C(F)(F)F)ccc3)=O)cc1)=O	-	-	-	-	-	-	Nano Letters 2008, 8, 859–865.
CNT78	Nanotube	Carbon	5*10	200	CC(Oc1ccc(CC(NS(c2ccccc2)(=O)=O)C(Nc3cc(C(F)(F)F)ccc3)=O)cc1)=O	-	-	-	-	-	-	Nano Letters 2008, 8, 859–865.
CNT79	Nanotube	Carbon	5*10	200	CC(Oc1ccc(CC(NS(c2ccc(C)cc2)(=O)=O)C(Nc3cc(C(F)(F)F)ccc3)=O)cc1)=O	-	-	-	-	-	-	Nano Letters 2008, 8, 859–865.
CNT80	Nanotube	Carbon	5*10	200	CC(Oc1ccc(CC(NS(c2cc([N+]([O-])=O)ccc2)(=O)=O)C(Nc3cc(C(F)(F)F)ccc3)=O)cc1)=O	-	-	-	-	-	-	Nano Letters 2008, 8, 859–865.
MONP1	Sphere	ZnO	22.6	-	-	-	-	-	-	-	-	ACS Nano 2012, 6, 4349–4368.
MONP2	Sphere	Co3O4	10	-	-	-	-	-	-	-	-	ACS Nano 2012, 6, 4349–4368.
MONP3	Sphere	CeO2	18.3	-	-	-	-	-	-	-	-	ACS Nano 2012, 6, 4349–4368.
MONP4	Sphere	SiO2	13.5	-	-	-	-	-	-	-	-	ACS Nano 2012, 6, 4349–4368.
MONP5	Sphere	Al2O3	14.7	-	-	-	-	-	-	-	-	ACS Nano 2012, 6, 4349–4368.
MONP6	Sphere	TiO2	12.6	-	-	-	-	-	-	-	-	ACS Nano 2012, 6, 4349–4368.
MONP7	Sphere	Fe2O3	12.3	-	-	-	-	-	-	-	-	ACS Nano 2012, 6, 4349–4368.
MONP8	Sphere	HfO2	28.4	-	-	-	-	-	-	-	-	ACS Nano 2012, 6, 4349–4368.
MONP9	Sphere	WO3	16.6	-	-	-	-	-	-	-	-	ACS Nano 2012, 6, 4349–4368.
MONP10	Sphere	La2O3	24.6	-	-	-	-	-	-	-	-	ACS Nano 2012, 6, 4349–4368.
MONP11	Sphere	NiO	13.1	-	-	-	-	-	-	-	-	ACS Nano 2012, 6, 4349–4368.
MONP12	Sphere	Fe3O4	12	-	-	-	-	-	-	-	-	ACS Nano 2012, 6, 4349–4368.
MONP13	Sphere	Al2O3	12	-	-	-	-	-	-	-	-	Small 2011, 7, 1118–1126.
MONP14	Sphere	CeO2	10	-	-	-	-	-	-	-	-	Small 2011, 7, 1118–1126.
MONP15	Sphere	TiO2	18	-	-	-	-	-	-	-	-	Small 2011, 7, 1118–1126.
MONP16	Sphere	ZnO	10	-	-	-	-	-	-	-	-	Small 2011, 7, 1118–1126.
MONP17	Sphere	CuO	10	-	-	-	-	-	-	-	-	Small 2011, 7, 1118–1126.
MONP18	Sphere	SiO2	19	-	-	-	-	-	-	-	-	Small 2011, 7, 1118–1126.
MONP19	Sphere	Fe3O4	8	-	-	-	-	-	-	-	-	Small 2011, 7, 1118–1126.
MONP20	Sphere	WO3	10	-	-	-	-	-	-	-	-	Small 2011, 7, 1118–1126.
MONP21	Sphere	Al2O3	6.3	-	-	-	-	-	-	-	-	Toxicol. Sci. 2012, 126, 469–477.
MONP22	Sphere	CeO2	9.7	-	-	-	-	-	-	-	-	Toxicol. Sci. 2012, 126, 469–477.
MONP23	Sphere	CeO2	4.4	-	-	-	-	-	-	-	-	Toxicol. Sci. 2012, 126, 469–477.
MONP24	Sphere	Co3O4	18.4	-	-	-	-	-	-	-	-	Toxicol. Sci. 2012, 126, 469–477.
MONP25	Sphere	CuO	23.1	-	-	-	-	-	-	-	-	Toxicol. Sci. 2012, 126, 469–477.
MONP26	Sphere	CuO	14.2	-	-	-	-	-	-	-	-	Toxicol. Sci. 2012, 126, 469–477.
MONP27	Sphere	MgO	15	-	-	-	-	-	-	-	-	Toxicol. Sci. 2012, 126, 469–477.
MONP28	Sphere	NiO	5.3	-	-	-	-	-	-	-	-	Toxicol. Sci. 2012, 126, 469–477.
MONP29	Sphere	SiO2	6.2	-	-	-	-	-	-	-	-	Toxicol. Sci. 2012, 126, 469–477.
MONP30	Sphere	TiO2	5.6	-	-	-	-	-	-	-	-	Toxicol. Sci. 2012, 126, 469–477.
MONP31	Sphere	TiO2	30.5	-	-	-	-	-	-	-	-	Toxicol. Sci. 2012, 126, 469–477.
MONP32	Sphere	ZnO	10.7	-	-	-	-	-	-	-	-	Toxicol. Sci. 2012, 126, 469–477.
QDNP1	Sphere	CdSe	3.37	50	CCCCCCCCCC(S)C(O)=O	-	-	-	-	-	-	ACS Nano 2012, 6, 4748–4762.
QDNP2	Sphere	CdSe	3.37	50	CC(S)C(O)=O	-	-	-	-	-	-	ACS Nano 2012, 6, 4748–4762.
QDNP3	Sphere	CdSe	3.37	50	SCCCCCCCCCCCN	-	-	-	-	-	-	ACS Nano 2012, 6, 4748–4762.
QDNP4	Sphere	CdSe	3.37	50	SCCN	-	-	-	-	-	-	ACS Nano 2012, 6, 4748–4762.
QDNP5	Sphere	CdSe	4.98	100	CCCCCCCCCC(S)C(O)=O	-	-	-	-	-	-	ACS Nano 2012, 6, 4748–4762.
QDNP6	Sphere	CdSe	4.98	100	CC(S)C(O)=O	-	-	-	-	-	-	ACS Nano 2012, 6, 4748–4762.
QDNP7	Sphere	CdSe	4.98	100	SCCCCCCCCCCCN	-	-	-	-	-	-	ACS Nano 2012, 6, 4748–4762.
QDNP8	Sphere	CdSe	4.98	100	SCCN	-	-	-	-	-	-	ACS Nano 2012, 6, 4748–4762.
QDNP9	Sphere	CdSe	9.48	400	CCCCCCCCCC(S)C(O)=O	-	-	-	-	-	-	ACS Nano 2012, 6, 4748–4762.
QDNP10	Sphere	CdSe	9.48	400	CC(S)C(O)=O	-	-	-	-	-	-	ACS Nano 2012, 6, 4748–4762.
QDNP11	Sphere	CdSe	9.48	400	SCCCCCCCCCCCN	-	-	-	-	-	-	ACS Nano 2012, 6, 4748–4762.
QDNP12	Sphere	CdSe	9.48	400	SCCN	-	-	-	-	-	-	ACS Nano 2012, 6, 4748–4762.
QDNP13	Sphere	CdTe	5	100	SCCN	-	-	-	-	-	-	J. Nanobiotechnol. 2007, 5, 1–13.
QDNP14	Sphere	CdTe	5	100	SCCNC(C(NC(C)=O)CS)=O	-	-	-	-	-	-	J. Nanobiotechnol. 2007, 5, 1–13.
QDNP15	Sphere	CdTe	5	100	CC(NC(CS)C(O)=O)=O	-	-	-	-	-	-	J. Nanobiotechnol. 2007, 5, 1–13.
QDNP16	Sphere	CdTe	4.7	90	SCC(O)=O	-	-	-	-	-	-	J. Nanobiotechnol. 2012, 10, 1–14.
QDNP17	Sphere	CdTe	2.4	20	SCC(O)=O	-	-	-	-	-	-	J. Nanobiotechnol. 2012, 10, 1–14.
QDNP18	Sphere	CdTe	5	100	OC(CCS)=O	-	-	-	-	-	-	Langmuir 2007, 23, 1974–1980.
QDNP19	Sphere	CdTe	5	100	NCCS	-	-	-	-	-	-	Langmuir 2007, 23, 1974–1980.
QDNP20	Sphere	CdTe	5	100	SCCNC(C(CS)NC(C)=O)=O	-	-	-	-	-	-	Langmuir 2007, 23, 1974–1980.
QDNP21	Sphere	Si	1.68	30	C/C=C/CCCCC	-	-	-	-	-	-	Scientific Reports 2018, 8, 1–10.
QDNP22	Sphere	Si	2.14	30	C/C=C/C1=C(C=CC=C2)C2=C(C=CC=C3)C3=C1	-	-	-	-	-	-	Scientific Reports 2018, 8, 1–10.
QDNP23	Sphere	Si	1.94	30	C/C=C/C1=CC=C2C3=C1C=CC4=CC=CC(C=C2)=C43	-	-	-	-	-	-	Scientific Reports 2018, 8, 1–10.
QDNP24	Sphere	Si	1.73	30	C/C=C/C1=C(C=CC=C2C3=CC=CC4=CC=CC5=C34)C2=C5C=C1	-	-	-	-	-	-	Scientific Reports 2018, 8, 1–10.
QDNP25	Sphere	ZnO	6.8	200	C(CCCCCS)CCCCC(=O)O	-	-	-	-	-	-	J. Inorg. Biochem. 2015, 153, 334–338.
QDNP26	Sphere	ZnO	6.8	200	C(CC(C(=O)O)N)CN=C(N)N	-	-	-	-	-	-	J. Inorg. Biochem. 2015, 153, 334–338.
QDNP27	Sphere	CdTe	2.7	20	C(CS)C(=O)O	-	-	-	-	-	-	Acta. Bioch. Bioph. Sin. 2012, 44, 241–248.
QDNP28	Sphere	CdTe	3.6	50	C(CS)C(=O)O	-	-	-	-	-	-	Acta. Bioch. Bioph. Sin. 2012, 44, 241–248.
QDNP29	Sphere	CdTe	4.3	100	C(CS)C(=O)O	-	-	-	-	-	-	Acta. Bioch. Bioph. Sin. 2012, 44, 241–248.
QDNP30	Sphere	CdTe	5.2	100	C(CS)C(=O)O	-	-	-	-	-	-	Acta. Bioch. Bioph. Sin. 2012, 44, 241–248.
QDNP31	Sphere	CdTe	6	100	C(CS)C(=O)O	-	-	-	-	-	-	Acta. Bioch. Bioph. Sin. 2012, 44, 241–248.
QDNP32	Sphere	CdTe	2.8	20	C(CS)N	-	-	-	-	-	-	Acta. Bioch. Bioph. Sin. 2012, 44, 241–248.
QDNP33	Sphere	ZnO	6.4	200	COC(C#C)=O	-	-	-	-	-	-	Appl. Surf. Sci. 2011, 258, 786–790.
QDNP34	Sphere	ZnO	10	500	COC(C1=CN=NN1CCOCCOCCOCCN)=O	-	-	-	-	-	-	Appl. Surf. Sci. 2011, 258, 786–790.
C60NP1	Sphere	Carbon	1	1	O[C@H](C(C)c1ccccc1)c2ccccc2	-	-	-	-	-	-	J. Math. Chem. 2010, 48, 959–987.
C60NP2	Sphere	Carbon	1	1	NCCc1ccc(C(C)c2ccc(CCN)cc2)cc1	-	-	-	-	-	-	J. Math. Chem. 2010, 48, 959–987.
C60NP3	Sphere	Carbon	1	1	CC(C)C1CCC(C(C)C)CC1O	-	-	-	-	-	-	J. Math. Chem. 2010, 48, 959–987.
C60NP4	Sphere	Carbon	1	1	O=C(CCC(O)=O)NCCC1=CC=C(C(C)C2=CC=C(CCNC(CCC(O)=O)=O)C=C2)C=C1	-	-	-	-	-	-	J. Math. Chem. 2010, 48, 959–987.
C60NP5	Sphere	Carbon	1	1	O=C(CCCCCNC)O	-	-	-	-	-	-	J. Math. Chem. 2010, 48, 959–987.
C60NP6	Sphere	Carbon	1	1	O=C(O)CCC(NC)CCCCCCCCCCCCCC	-	-	-	-	-	-	J. Math. Chem. 2010, 48, 959–987.
C60NP7	Sphere	Carbon	1	1	O=C(C(CCCCNC)N)O	-	-	-	-	-	-	J. Math. Chem. 2010, 48, 959–987.
C60NP8	Sphere	Carbon	1	1	O=C(C(CCCNC(NC)=N)N)O	-	-	-	-	-	-	J. Math. Chem. 2010, 48, 959–987.
C60NP9	Sphere	Carbon	1	1	CNC(NC(CC(O)=O)CC(O)=O)=O	-	-	-	-	-	-	J. Math. Chem. 2010, 48, 959–987.
C60NP10	Sphere	Carbon	1	1	OCC(CO)(NC(CCCc1ccc(C(C)c2ccccc2)cc1)=O)CO	-	-	-	-	-	-	J. Math. Chem. 2010, 48, 959–987.
C60NP11	Sphere	Carbon	1	1	COC(C/1)CCCC1=N/OCC(O)=O	-	-	-	-	-	-	J. Math. Chem. 2010, 48, 959–987.
C60NP12	Sphere	Carbon	1	1	O=C(O)CO/N=C1CCCCC/1	-	-	-	-	-	-	J. Math. Chem. 2010, 48, 959–987.
C60NP13	Sphere	Carbon	1	1	O=C(CCC(OCC1C=CC(C)CC1)=O)O	-	-	-	-	-	-	J. Math. Chem. 2010, 48, 959–987.
C60NP14	Sphere	Carbon	1	1	O=C(CCC(OC1CCCCC1)=O)O	-	-	-	-	-	-	J. Math. Chem. 2010, 48, 959–987.
C60NP15	Sphere	Carbon	1	1	O=C(O)CO/N=C1C=CCCC/1	-	-	-	-	-	-	J. Math. Chem. 2010, 48, 959–987.
C60NP16	Sphere	Carbon	1	1	O=C(O)CO/N=C1CCCC2(C)C\1CC2	-	-	-	-	-	-	J. Math. Chem. 2010, 48, 959–987.
C60NP17	Sphere	Carbon	1	1	CC(C1=CC=CC=C1)C(C=C2)=CC3=C2OCCOCCOCCOCCOCCO3	-	-	-	-	-	-	J. Math. Chem. 2010, 48, 959–987.
C60NP18	Sphere	Carbon	1	2	OC1CCCCC1	-	-	-	-	-	-	J. Math. Chem. 2010, 48, 959–987.
C60NP19	Sphere	Carbon	1	2	CN1CCCC1	-	-	-	-	-	-	J. Math. Chem. 2010, 48, 959–987.
C60NP20	Sphere	Carbon	1	1	O=C(O)C1=CC=C(C(O)=O)C(O)=C1O	-	-	-	-	-	-	J. Math. Chem. 2010, 48, 959–987.
C60NP21	Sphere	Carbon	1	1	OC1=C(O)C(/C(O)=C(O)/O)=C(O)C=C1	-	-	-	-	-	-	J. Math. Chem. 2010, 48, 959–987.
C60NP22	Sphere	Carbon	1	1	O=C(O)C1=C(C(O)=O)C(C(O)=O)=C(C(O)=O)C=C1	-	-	-	-	-	-	J. Math. Chem. 2010, 48, 959–987.
C60NP23	Sphere	Carbon	1	1	OC1=C(O)C(O)=C(O)C=C1	-	-	-	-	-	-	J. Math. Chem. 2010, 48, 959–987.
C60NP24	Sphere	Carbon	1	2	C1=CC=CC=C1	-	-	-	-	-	-	J. Math. Chem. 2010, 48, 959–987.
C60NP25	Sphere	Carbon	1	1	O=C(O)C1CCC(C(O)=O)N1N	-	-	-	-	-	-	J. Math. Chem. 2010, 48, 959–987.
C60NP26	Sphere	Carbon	1	2	OC(C1=C(/C(F)=C(F)/F)C(F)=C(C(O)=O)C=C1)=O	-	-	-	-	-	-	J. Math. Chem. 2010, 48, 959–987.
C60NP27	Sphere	Carbon	1	1	OC(C1N(N)C(C(O)=O)CC1)=O	-	-	-	-	-	-	J. Math. Chem. 2010, 48, 959–987.
C60NP28	Sphere	Carbon	1	1	OC(C1=C(C(F)=C(C=C1)C(O)=O)F)=O	-	-	-	-	-	-	J. Math. Chem. 2010, 48, 959–987.
C60NP29	Sphere	Carbon	1	2	OC1=C(O)C(O)=C(O)C=C1	-	-	-	-	-	-	J. Math. Chem. 2010, 48, 959–987.
C60NP30	Sphere	Carbon	1	2	NC1=C(N)C(N)=C(N)C=C1	-	-	-	-	-	-	J. Math. Chem. 2010, 48, 959–987.
C60NP31	Sphere	Carbon	1	2	NC1=C(C(N)=O)C=CC(C(N)=O)=C1N	-	-	-	-	-	-	J. Math. Chem. 2010, 48, 959–987.
C60NP32	Sphere	Carbon	1	1	NC(CC1=C(O)C(O)=C(CC(N)=O)C=C1)=O	-	-	-	-	-	-	J. Math. Chem. 2010, 48, 959–987.
C60NP33	Sphere	Carbon	1	2	FC1=C(F)C(F)=C(F)C=C1	-	-	-	-	-	-	J. Math. Chem. 2010, 48, 959–987.
C60NP34	Sphere	Carbon	1	2	O=C(N)C1=C(N2CC=CC=C2)C(N)=C(C(N)=O)C=C1	-	-	-	-	-	-	J. Math. Chem. 2010, 48, 959–987.
C60NP35	Sphere	Carbon	1	2	O=C(COC)C1=C(N2CC=CC=C2)C(N)=C(C(OC)=O)C=C1	-	-	-	-	-	-	J. Math. Chem. 2010, 48, 959–987.
C60NP36	Sphere	Carbon	1	2	FC1=NC=CN=C1F	-	-	-	-	-	-	J. Math. Chem. 2010, 48, 959–987.
C60NP37	Sphere	Carbon	1	1	OC1=C(C2=CC=CC=C2)C(O)=C(O)C=C1	-	-	-	-	-	-	J. Math. Chem. 2010, 48, 959–987.
C60NP38	Sphere	Carbon	1	1	NC1=C(C2=CC=CC=C2)C(N)=C(N)C=C1	-	-	-	-	-	-	J. Math. Chem. 2010, 48, 959–987.
C60NP39	Sphere	Carbon	1	2	C1CCCCC1	-	-	-	-	-	-	J. Math. Chem. 2010, 48, 959–987.
C60NP40	Sphere	Carbon	1	1	OC(C1=CC(CC2=C(O)C(O)=C(O)C(O)=C2O)=C(C(O)=O)C=C1)=O	-	-	-	-	-	-	J. Math. Chem. 2010, 48, 959–987.
C60NP41	Sphere	Carbon	1	2	NC(C1=C(C(N)=O)C(C(N)=O)=C(C(N)=O)C=C1)=O	-	-	-	-	-	-	J. Math. Chem. 2010, 48, 959–987.
C60NP42	Sphere	Carbon	1	1	OC1=C(/C(O)=C(O)/C(O)=C(O)/O)C(O)=C(O)C=C1	-	-	-	-	-	-	J. Math. Chem. 2010, 48, 959–987.
C60NP43	Sphere	Carbon	1	1	OC1=C(CC2=CC=CC=C2)C(O)=C(O)C=C1	-	-	-	-	-	-	J. Math. Chem. 2010, 48, 959–987.
C60NP44	Sphere	Carbon	1	2	C1(C=CC=C2)=C2CCCC1	-	-	-	-	-	-	J. Math. Chem. 2010, 48, 959–987.
C60NP45	Sphere	Carbon	1	1	OC(C1=CC(C2[C@@H]3C[C@@H](C4)C[C@H]2CC4C3)=C(C(O)=O)C=C1)=O	-	-	-	-	-	-	J. Math. Chem. 2010, 48, 959–987.
C60NP46	Sphere	Carbon	1	1	OC1C(O)C(O)C(O)CC1	-	-	-	-	-	-	J. Math. Chem. 2010, 48, 959–987.
C60NP47	Sphere	Carbon	1	2	OC1=C(C(O)=O)C=CC(C(O)=O)=C1O	-	-	-	-	-	-	J. Math. Chem. 2010, 48, 959–987.
C60NP48	Sphere	Carbon	1	1	O=C(N)CC1=C(F)C(F)=C(CC(N)=O)C=C1	-	-	-	-	-	-	J. Math. Chem. 2010, 48, 959–987.
DNA_Origami1	Irregular	-	26*32*44	-	-	-	-	-	-	-	-	PNAS. 2012, 109, 20012-20017.
DNA_Origami2	Tensegrity triangle	-	5.6*5.6*1.6	-	-	-	-	-	-	-	-	J. Mol. Recognit. 2012, 25, 234–237.
DNA_Origami3	Nano barrel	-	20*20*30	-	-	-	-	-	-	-	-	Angew. Chem. 2018, 130, 2094 –2098.
DNA_Origami4	Four-layer ring	-	24*27*1	-	-	-	-	-	-	-	-	Nat. Commun. 2014, 5, 5578.
DNA_Origami5	Nine-layer ring	-	60*65*1	-	-	-	-	-	-	-	-	Nat. Commun. 2014, 5, 5578.
DNA_Origami6	Twelve-layer hemispheric	-	44*46*18	-	-	-	-	-	-	-	-	Nat. Commun. 2014, 5, 5578.
DNA_Origami7	Smiley face	-	40*40*2	-	-	-	-	-	-	-	-	Nat. Commun. 2014, 5, 5578.
DNA_Origami8	Hextube	-	25*10*10	-	-	-	-	-	-	-	-	Human Press, New York, NY. 2018, 209-229.
DNA_Origami9	Sphere	-	12	-	-	-	-	-	-	-	-	Slone, S. M. Building DNA Brick Structures with LegoGen. 1–16.
DNA_Origami10	Sphere	-	25	-	-	-	-	-	-	-	-	Slone, S. M. Building DNA Brick Structures with LegoGen. 1–16.
DNA_Origami11	Cylinder	-	25*25	-	-	-	-	-	-	-	-	Slone, S. M. Building DNA Brick Structures with LegoGen. 1–16.
DNA_Origami12	Cylinder	-	15*25	-	-	-	-	-	-	-	-	Slone, S. M. Building DNA Brick Structures with LegoGen. 1–16.
DNA_Origami13	Icosahedron	-	18 (side length)	-	-	-	-	-	-	-	-	Slone, S. M. Building DNA Brick Structures with LegoGen. 1–16.
DNA_Origami14	Tetrahedron	-	18 (side length)	-	-	-	-	-	-	-	-	Slone, S. M. Building DNA Brick Structures with LegoGen. 1–16.
DNA_Origami15	Rectangle	-	50*100	-	-	-	-	-	-	-	-	Slone, S. M. Building DNA Brick Structures with LegoGen. 1–16.
DNA_Origami16	Sphere	-	20	-	-	-	-	-	-	-	-	Slone, S. M. Building DNA Brick Structures with LegoGen. 1–16.
DNA_Origami17	Sphere	-	18	-	-	-	-	-	-	-	-	Slone, S. M. Building DNA Brick Structures with LegoGen. 1–16.
DNA_Origami18	Sphere	-	22	-	-	-	-	-	-	-	-	Slone, S. M. Building DNA Brick Structures with LegoGen. 1–16.
DNA_Origami19	Sphere	-	10	-	-	-	-	-	-	-	-	Slone, S. M. Building DNA Brick Structures with LegoGen. 1–16.
DNA_Origami20	Sphere	-	15	-	-	-	-	-	-	-	-	Slone, S. M. Building DNA Brick Structures with LegoGen. 1–16.
DNA_Origami21	Sphere	-	28	-	-	-	-	-	-	-	-	Slone, S. M. Building DNA Brick Structures with LegoGen. 1–16.
Dendrimer1	Irregular	-	4.5	-	-	-	-	-	-	-	-	Toxicol. Appl. Pharm. 2010, 246, 91–99.
Dendrimer2	Irregular	-	5.4	-	-	-	-	-	-	-	-	Toxicol. Appl. Pharm. 2010, 246, 91–99.
Dendrimer3	Irregular	-	6.7	-	-	-	-	-	-	-	-	Toxicol. Appl. Pharm. 2010, 246, 91–99.
Dendrimer4	Irregular	-	2	-	-	-	-	-	-	-	-	Int. J. Nanomed. 2012, 7, 4121–4133.
Dendrimer5	Irregular	-	7.7	-	-	-	-	-	-	-	-	Int. J. Nanomed. 2012, 7, 4121–4133.
Dendrimer6	Irregular	-	10	-	-	-	-	-	-	-	-	Macromolecules 2004, 37, 6236–6254.
Dendrimer7	Irregular	-	11.7	-	-	-	-	-	-	-	-	Macromolecules 2004, 37, 6236–6254.
Dendrimer8	Irregular	-	13.5	-	-	-	-	-	-	-	-	Macromolecules 2004, 37, 6236–6254.
Dendrimer9	Irregular	-	16	-	-	-	-	-	-	-	-	Macromolecules 2004, 37, 6236–6254.
Dendrimer10	Irregular	-	2.5	-	-	-	-	-	-	-	-	J. Comput. Chem. 2012, 33, 1997–2011.
Dendrimer11	Irregular	-	4	-	-	-	-	-	-	-	-	J. Comput. Chem. 2012, 33, 1997–2011.
CPNT1	Nanotube	Amino acids	0.68*3.36	-	-	-	-	-	-	-	-	J. Phys. Chem. B 2010, 114, 12183–12192.
CPNT2	Nanotube	Amino acids	0.92*3.36	-	-	-	-	-	-	-	-	J. Phys. Chem. B 2010, 114, 12183–12192.
CPNT3	Nanotube	Amino acids	1.16*3.36	-	-	-	-	-	-	-	-	J. Phys. Chem. B 2010, 114, 12183–12192.
CPNT4	Nanotube	Amino acids	0.92*2.4	-	-	-	-	-	-	-	-	J. Phys. Chem. B 2010, 114, 12183–12192.
CPNT5	Nanotube	Amino acids	0.92*2.88	-	-	-	-	-	-	-	-	J. Phys. Chem. B 2010, 114, 12183–12192.
CPNT6	Nanotube	Amino acids	0.92*3.84	-	-	-	-	-	-	-	-	J. Phys. Chem. B 2010, 114, 12183–12192.
CPNT7	Nanotube	Amino acids	0.92*4.32	-	-	-	-	-	-	-	-	J. Phys. Chem. B 2010, 114, 12183–12192.
CPNT8	Nanotube	Amino acids	2.3*4.3	-	-	-	-	-	-	-	-	J. Phys. Chem. B 2010, 114, 12183–12192.
CPNT9	Nanotube	Amino acids	4.6*9.1	-	-	-	-	-	-	-	-	J. Phys. Chem. B 2010, 114, 12183–12192.
CPNT10	Nanotube	Amino acids	0.93*3.36	-	-	-	-	-	-	-	-	J. Mol. Model. 2018, 24, 184.
CPNT11	Nanotube	Amino acids	0.93*3.36	-	-	-	-	-	-	-	-	J. Mol. Model. 2018, 24, 184.
CPNT12	Nanotube	Amino acids	0.93*3.36	-	-	-	-	-	-	-	-	J. Mol. Model. 2018, 24, 184.
CPNT13	Nanotube	Amino acids	0.93*3.36	-	-	-	-	-	-	-	-	J. Mol. Model. 2018, 24, 184.
CPNT14	Nanotube	Amino acids	2.3*4.3	-	-	-	-	-	-	-	-	J. Mol. Model. 2018, 24, 184.
CPNT15	Nanotube	Amino acids	4.6*9.1	-	-	-	-	-	-	-	-	J. Mol. Model. 2018, 24, 184.
CPNT16	Nanotube	Amino acids	2.3*4.3	-	-	-	-	-	-	-	-	J. Mol. Model. 2018, 24, 184.
CPNT17	Nanotube	Amino acids	4.6*9.1	-	-	-	-	-	-	-	-	J. Mol. Model. 2018, 24, 184.
CPNT18	Nanotube	Amino acids	2.3*4.3	-	-	-	-	-	-	-	-	J. Mol. Model. 2018, 24, 184.
CPNT19	Nanotube	Amino acids	4.6*9.1	-	-	-	-	-	-	-	-	J. Mol. Model. 2018, 24, 184.
CPNT20	Nanotube	Amino acids	1.16*3.36	-	-	-	-	-	-	-	-	J. Biomol. Struct. Dyn. 2019, 37, 691–701.
CPNT21	Nanotube	Amino acids	0.93*3.36	-	-	-	-	-	-	-	-	J. Biomol. Struct. Dyn. 2019, 37, 691–701.
CPNT22	Nanotube	Amino acids	1.7*3.7	-	-	-	-	-	-	-	-	J. Phys. Chem. B 2016, 120, 7872–7879.
CPNT23	Nanotube	Amino acids	0.34*5.28	-	-	-	-	-	-	-	-	AIP Conference Proceedings 2011, 1399, 1055–1056.
CPNT24	Nanotube	Amino acids	1.41*1.44	-	-	-	-	-	-	-	-	B. Korean. Chem. Soc. 2012, 33, 911–916.

## Sheet: logP
Index	logP	Standard deviation (n = 3)	Experimental protocol
GNP1	-0.6635	0.7	The experimental logP values of all the nanoparticles were determined using "shaking flask" method. Briefly, nanoparticles were mixed with octanol-saturated water and water-saturated octanol. The mixture was shaken for 24 h. Then, the mixture was kept still for 3 h to seperate the organic and water phases. The nanoparticles in both phases were quantitatively determined by ICP-MS. logP values were…
GNP2	-0.3728	0.4
GNP3	-0.3219	0.2
GNP4	0.0252	0.1
GNP5	1.072	0.1
GNP6	2.0868	0.2
GNP7	-1.3613	0.1
GNP8	-0.8642	0.2
GNP9	-1.1932	0.2
GNP10	-0.6227	0.2
GNP11	1.6862	0.1
GNP12	2.2415	0.5
GNP13	0.709	­
GNP14	1.118	­
GNP15	0.255	­
GNP16	0.476	­
GNP17	0.484	­
GNP18	1.275	­
GNP19	0.794	­
GNP20	-0.646	­
GNP21	0.556	­
GNP22	0.283	­
GNP23	0.605	­
GNP24	0.36	­
GNP25	1.28	­
GNP26	1.103	­
GNP27	1.146	­
GNP28	-0.781	­
GNP29	-0.495	­
GNP30	0.203	­
GNP31	-1.121	­
GNP32	-1.967	­
GNP33	-0.669	­
GNP34	-0.544	­
GNP35	-1.533	­
GNP36	-2.077	­
GNP37	-1.211	­
GNP38	-1.088	­
GNP39	-2.548	­
GNP40	-1.776	­
GNP59	1.39	­
GNP60	1.22	­
GNP61	1.2	­
GNP62	1.84	­
GNP63	0.99	­
GNP64	1.99	­
GNP65	1.72	­
GNP67	-0.44	­
GNP68	0.54	­
GNP69	1.21	­
GNP70	1.16	­
GNP71	-0.29	­
GNP72	2	­
GNP73	1.78	­
GNP75	1.3	­
GNP76	1.95	­
GNP77	0.26	­
GNP78	0.75	­
GNP79	0.56	­
GNP80	2.05	­
GNP81	2.06	­
GNP83	2.23	­
GNP84	2.15	­
GNP85	2.72	­
GNP86	0.46	­
GNP87	1.2	­
GNP88	2.36	­
GNP89	0.95	­
GNP91	1.53	­
GNP92	2.27	­
GNP93	2.45	­
GNP94	2.31	­
GNP95	2.34	­
GNP96	1.99	­
GNP97	1.64	­
GNP99	1.65	­
GNP100	2.28	­
GNP101	1.71	­
GNP102	2.27	­
GNP103	1.89	­
GNP104	2.27	­
GNP105	2.06	­
GNP123	-2.67	0.06
GNP124	-2.47	0.08
GNP125	-1.61	0.15
GNP126	-0.88	0.17
GNP127	-0.66	0.05
GNP128	-0.02	0.26
GNP129	2.4	0.1
GNP130	-2.56	0.02
GNP131	-2.52	0.11
GNP132	-2.68	0.11
GNP133	-2.35	0.11
GNP134	-1.74	0.19
GNP135	-2.59	0.07
GNP136	-2.4	0.07
GNP137	-2.3	0.16
GNP138	-2.21	0.12
GNP139	-1.72	0.35
GNP140	-2.08	0.06
GNP141	-2.19	0.16
GNP142	-1.92	0.06
GNP143	-1.8	0.2
GNP144	-0.96	0.05
GNP145	-2.42	0.04
GNP146	-2.28	0.13
GNP147	2.06	0.28
GNP148	2.38	0.19
GNP149	2.72	0.2
GNP150	2.67	0.07
GNP151	2.7	0.14
GNP152	2.52	0.13
GNP153	2.28	0.25
GNP154	2.57	0.07
GNP155	1.76	0.06
GNP156	1.98	0.07
GNP157	-2.54	0.07
GNP158	-2.13	0.5
GNP159	-2.29	0.06
GNP160	-2.3	0.15
GNP161	2.39	0.2
GNP162	2.3	0.03
GNP163	0.55	0.12
PtNP1	-1.2546	0.2
PtNP2	-1.2854	0.3
PtNP3	-0.9635	0.2
PtNP4	-0.455	0
PtNP5	0.4773	0.1
PtNP6	0.8718	0.1
PtNP7	-1.5909	0.2
PtNP8	-1.4697	0.1
PtNP9	-1.2677	0.3
PtNP10	-1.1646	0.8
PtNP11	0.9566	0.3
PtNP12	1.1544	0.4
PdNP1	-0.3603	0.3
PdNP2	-0.1836	0.2
PdNP3	0.1678	0.3
PdNP4	0.48	0.2
PdNP5	1.6666	0.2
PdNP6	2.1809	0.1
PdNP7	-0.9405	0.4
PdNP8	-0.8643	0.2
PdNP9	-0.6113	0.4
PdNP10	0.4681	0.2
PdNP11	2.3078	0.4
PdNP12	2.5215	0.1

## Sheet: Zeta potential
Index	Zeta potential in water (mv)	Standard deviation (n = 3)	Experimental protocol
GNP1	-30.6	1.41067	The zeta potential of nanoparticles were measured in a Malvern Nano Z Zetasizer by suspending nanoparticles in Millipore water PH=7.
GNP2	-18.7	0.9
GNP3	-17.3	2.50599
GNP4	-35.8	2.10713
GNP5	-27.1	3.60416
GNP6	-16.9	3.005
GNP7	-17.9	0.916515
GNP8	-13.7	1.73494
GNP9	-14.8	2.12838
GNP10	-19.4	1.17898
GNP11	-8.4	4.31393
GNP12	-14.8	3.11929
GNP59	-25.6	2
GNP60	-33.3	0.3
GNP61	-28	2.9
GNP62	-36.1	0.7
GNP63	-37.9	3.5
GNP64	-37	1
GNP65	-25	0.4
GNP67	-31.9	0.4
GNP68	-34	1.2
GNP69	-40.1	0.5
GNP70	-31.3	1.5
GNP71	-34.9	1.5
GNP72	-42.4	2.1
GNP73	-33.3	0.8
GNP75	-40.2	1.1
GNP76	-41.1	1.4
GNP77	-31.8	1.9
GNP78	-23.7	1.3
GNP79	-38.2	3.6
GNP80	-41.8	5.4
GNP81	-40.2	1.2
GNP83	-40.5	3.2
GNP84	-36	1.4
GNP85	-34.6	1.7
GNP86	-34.7	0.3
GNP87	-38	2.8
GNP88	-49.4	1.4
GNP89	-26.4	0.3
GNP91	-48.3	1.3
GNP92	-40.2	1.5
GNP93	-42.2	0.8
GNP94	-37.3	1
GNP95	-49.3	1.4
GNP96	-43.7	1.3
GNP97	-34.5	4.8
GNP99	-35.9	0.4
GNP100	-40.9	1.9
GNP101	-45.8	0.7
GNP102	-40.8	0.6
GNP103	-43.7	0.9
GNP104	-32.8	3.6
GNP105	-38.9	3
GNP106	49.0333	­
GNP107	48.3	­
GNP108	35.8	­
GNP109	39.4333	­
GNP110	30.2333	­
GNP111	29.9333	­
GNP112	27.9	­
GNP113	28.2667	­
GNP114	-7.5233	­
GNP115	-40.9333	­
GNP116	-45.4333	­
GNP117	-39.5	­
GNP118	-49.2	­
GNP119	-46.4667	­
GNP120	-29.2333	­
GNP121	-35.8333	­
GNP122	-36.8333	­
GNP123	-13.1	1.6
GNP124	-10	1.3
GNP125	-10.3	0.2
GNP126	-14.1	0.3
GNP127	-17.5	1.2
GNP128	-20.7	0.1
GNP129	-21.1	0.2
GNP130	-7.2	0.3
GNP131	39.4	0.5
GNP132	42.9	0.6
GNP133	47.6	1.2
GNP134	65.3	1.7
GNP135	-30.7	0.2
GNP136	-33.9	1.2
GNP137	-38.8	0.5
GNP138	-41.5	1.1
GNP139	-25.1	0.8
GNP140	-25.3	1.1
GNP141	-17.8	0.4
GNP142	-11.3	0.2
GNP143	-13	0.2
GNP144	-4	0.1
GNP145	-11.6	0.4
GNP146	-15.8	0.3
GNP147	-24.4	0.6
GNP148	-27.9	1.1
GNP149	-22	1.1
GNP150	-22.5	0.5
GNP151	-23	0.5
GNP152	-8	0.8
GNP153	-8.5	0.2
GNP154	-7.4	0.3
GNP155	-12.4	0.6
GNP156	-5.7	0.4
GNP157	48.7	1.1
GNP158	-43.6	0.2
GNP159	-17.3	0.4
GNP160	-5.1	0.1
GNP161	-18.7	0.3
GNP162	-6.2	0.4
GNP163	-16.3	0.2
GNP281	-17.9	5
GNP282	-15.6	3.4
GNP283	-19.8	3.5
GNP284	-14.8	7.2
GNP285	-17.8	3.7
GNP286	8.4	5.9
GNP287	45.1	10
GNP288	-54.7	13.6
GNP322	-23.1	0.4
GNP323	-18	0.5
GNP324	-11.3	0.2
GNP325	-10	0.2
GNP372	-41.2	­
GNP373	-32.5	­
GNP374	-35.3	­
GNP386	18.6	7.3
GNP387	16.1	10
GNP388	14.5	9.9
GNP389	-48.5	4.5
GNP393	-26.1	0.6
GNP394	-27.8	1.1
GNP395	-23.4	1.4
GNP396	-32.7	0.7
GNP397	45.4	2.9
GNP398	-36.8	3.7
GNP401	16.7	1.5
GNP404	46.6	3.3
GNP405	-30	1
GNP406	34.565	­
GNP407	39.6717	­
GNP408	43.8148	­
GNP409	36.4439	­
GNP411	46.6	­
GNP412	31.9	­
GNP413	35.4	­
GNP414	23.4	­
AgNP1	-75.2	4.3
AgNP2	-58.3	6.8
AgNP3	-47.4	­
AgNP4	-34.5	­
AgNP5	-29.1	­
AgNP6	-32.6	­
PtNP1	-29.2	0.818535
PtNP2	-19.7	1.21244
PtNP3	-17.8	0.818535
PtNP4	-30.2	1.41067
PtNP5	-29.9	4.50333
PtNP6	-19.7	2.8
PtNP7	-22.8	2.02978
PtNP8	-22.4	0.608276
PtNP9	-30.8	1.9
PtNP10	-24.7	0.793725
PtNP11	-18.2	3.10859
PtNP12	-21.9	0.72111
PdNP1	-16.5	2.10713
PdNP2	-14.5	1.41067
PdNP3	-25.7	3.40441
PdNP4	-27.1	1.50997
PdNP5	-29.9	2.50599
PdNP6	-30.9	2.50599
PdNP7	-24.1	0.781025
PdNP8	-22.4	1.27671
PdNP9	-24	0.43589
PdNP10	-16.8	1.31149
PdNP11	-22.2	1.17898
PdNP12	-28.8	2.70555
MONP13	7.75	­
MONP14	12.74	­
MONP15	-21.19	­
MONP16	29.26	­
MONP17	-9.29	­
MONP18	-31.48	­
MONP19	-31.6	­
MONP20	-61.77	­
QDNP1	-71.8	11.5
QDNP2	-56	10.9
QDNP3	86.8	9.83
QDNP4	57.4	16.2
QDNP5	-53.5	10.6
QDNP6	-29.4	5.62
QDNP7	73.7	17.4
QDNP8	43.4	0.89
QDNP9	-21	5.16
QDNP10	-39	4.98
QDNP11	60.6	15.5
QDNP12	46.7	6.28
QDNP16	-30	­
QDNP17	-27	­
QDNP25	-19.8	2.9
QDNP26	26.6	0.4
QDNP27	-36.6	­
QDNP28	-38.1	­
QDNP29	-38.8	­
QDNP30	-37.1	­
QDNP31	-39.2	­
QDNP32	21.7	­
QDNP33	23.2	­
QDNP34	33.2	­
Dendrimer1	8.3	5.5
Dendrimer2	6.7	3.7
Dendrimer3	-2.9	1.1

## Sheet: Cell uptake
Index	Cellular uptake in A549 (10-11 g Au cell-1)	Standard deviation (n = 3)	Control	Experimental protocol
GNP123	0.792274	0.0575096	Cell culture medium	Nanoparticles (50 μg/ml) were incubated with A549 cells for 24 h. After washing cells three times with phosphate buffered saline, we detached the cells from flask by trypsin-EDTA solution. The cells were counted and then lysed overnight in aqua regia. ICP-MS was used to quantify the concentration of nanoparticles.
GNP124	1.29091	1.05334
GNP125	8.21651	1.40244
GNP126	8.95972	0.401339
GNP127	10.2731	0.784253
GNP128	12.9655	1.37847
GNP129	18.63	3.78727
GNP130	0.972199	0.0350368
GNP131	1.47548	0.0455446
GNP132	3.24252	0.0622853
GNP133	4.72184	0.214916
GNP134	9.58657	0.808517
GNP135	0.800867	0.0578091
GNP136	0.938569	0.0777997
GNP137	0.836095	0.0323231
GNP138	0.864639	0.079498
GNP139	2.27502	0.0783154
GNP140	1.76136	0.0740322
GNP141	1.52519	0.184897
GNP142	1.72559	0.13818
GNP143	1.01027	0.0456729
GNP144	0.865649	0.0466157
GNP145	0.91263	0.105316
GNP146	2.47941	0.0776183
GNP147	19.1455	1.86024
GNP148	19.7838	2.33651
GNP149	21.1894	2.37371
GNP150	21.9843	2.87245
GNP151	22.8142	2.55253
GNP152	11.066	1.55449
GNP153	12.1255	0.819351
GNP154	11.2211	1.02185
GNP155	11.201	1.19337
GNP156	11.5214	0.990496
GNP157	4.60667	0.275187
GNP158	0.778947	0.0470086
GNP159	0.889186	0.0238617
GNP160	0.738033	0.0602715
GNP161	20.8385	2.25399
GNP162	10.4655	0.784597
GNP163	14.2012	1.09688
GNP164	0.96	­
GNP165	1.02	­
GNP166	2.15	­
GNP167	1.49	­
GNP168	2.86	­
GNP169	5.95	­
GNP170	4.52	­
GNP171	2.99	­
GNP172	3.58	­
GNP173	2.38	­
GNP174	1.81	­
GNP175	3.4	­
GNP176	1.01	­
GNP177	1.32	­
GNP178	1.62	­
GNP179	1.43	­
GNP180	1.44	­
GNP181	5.17	­
GNP182	1.83	­
GNP183	1.88	­
GNP184	1.79	­
GNP185	1.96	­
GNP186	4.19	­
GNP187	1.49	­
GNP188	2.75	­
GNP189	1.77	­
GNP190	3.82	­
GNP191	2.16	­
GNP192	2.65	­
GNP193	2.7	­

## Sheet: ROS
Index	ROS in HEK293 (H2O2 level, 50 μg ml-1)	Standard deviation (n = 3)	Control	Experimental protocol
GNP123	1.192	0.214	Negative control: Cell culture medium; Positive control: H2O2	Intracellular H2O2 was assessed using the ROS-GloTM H2O2 assay (G8820, Promega). The cells were cultured in a 96-well plate overnight. The medium was removed and the cells were treated with the GNPs for solution was added to each well. The cells were kept at 37 ℃ for 22 h before 20 mL of H2O2 substrate 2 h. Afterward, a ROS-Glo detection solution (100 mL) was added to each well and incubated for …
GNP124	1.382	0.152
GNP125	1.428	0.232
GNP126	2.003	0.263
GNP127	2.911	0.356
GNP128	2.622	0.419
GNP129	3.529	0.289
GNP130	1.255	0.245
GNP131	1.567	0.228
GNP132	2.572	0.365
GNP133	3.162	0.261
GNP134	3.517	0.337
GNP135	1.221	0.024
GNP136	1.137	0.291
GNP137	1.128	0.192
GNP138	1.293	0.088
GNP139	1.522	0.102
GNP140	1.293	0.203
GNP141	1.236	0.095
GNP142	1.284	0.114
GNP143	1.573	0.293
GNP144	1.288	0.092
GNP145	1.262	0.194
GNP146	1.283	0.22
GNP147	1.849	0.294
GNP148	2.037	0.103
GNP149	1.93	0.175
GNP150	1.992	0.148
GNP151	1.905	0.133
GNP152	1.974	0.184
GNP153	1.895	0.118
GNP154	2.016	0.206
GNP155	2.196	0.144
GNP156	2.006	0.161
GNP157	2.708	0.256
GNP158	1.216	0.102
GNP159	1.295	0.201
GNP160	1.297	0.042
GNP161	2.001	0.208
GNP162	2.121	0.124
GNP163	2.636	0.321

## Sheet: Cell association
Index	Cellular association in A549 cell (Mg, log2 transformed)	Standard deviation (n = 3)	Experimental protocol
GNP194	-5.18381	0.867	For cell association studies, harvested A549 cells were plated onto 24 well plates at ~200000 cells/well and incubated overnight at 37℃ to reach ~80% confluence. Nanoparticles were incubated with cells for 4 h at 37℃. Following inclubation, cells in each well were washed four times with sterile PBS supplemented with 0.133 g/l calcium chloride dihydrate and 0.1% bovine serum albumin to remove part…
GNP195	-1.00855	0.233
GNP196	-5.50471	0.222
GNP197	-5.67638	0.326
GNP198	-1.31568	0.057
GNP199	-7.13775	0.84
GNP200	-5.41997	0.64
GNP201	-5.86211	0.238
GNP202	-7.2938	0.564
GNP203	-7.58974	0.185
GNP204	-1.12755	0.84
GNP206	-6.1217	0.687
GNP207	-6.80392	0.988
GNP208	-7.67506	0.321
GNP209	-6.08346	1.605
GNP210	-4.97518	0.525
GNP211	-0.270326	0.108
GNP212	-5.96425	0.705
GNP213	-6.14243	1.406
GNP214	-5.38143	0.549
GNP215	-3.19932	2.078
GNP216	-5.92848	0.721
GNP217	-5.73574	0.795
GNP218	-5.77813	0.877
GNP219	-5.39565	0.874
GNP220	-6.10445	0.721
GNP221	-4.84691	0.548
GNP222	-7.07191	0.765
GNP223	0.112747	0.537
GNP224	-2.76519	0.993
GNP225	-5.30371	0.836
GNP226	-6.26891	0.898
GNP227	-5.9164	0.17
GNP228	-5.22419	0.246
GNP229	-6.61143	1.171
GNP230	-5.85961	0.339
GNP231	-4.6525	0.846
GNP232	-6.96523	0.763
GNP233	-3.43592	1.823
GNP234	-1.63081	0.114
GNP235	-7.55119	0.086
GNP236	-6.35621	0.5
GNP237	-4.95219	1.311
GNP238	-7.59892	0.16
GNP239	-0.513598	0.609
GNP240	-5.30868	0.189
GNP241	-5.05128	1.013
GNP242	-6.14209	0.594
GNP243	-5.22868	0.397
GNP244	-4.3261	1.138
GNP245	-4.55501	0.907
GNP246	0.500053	0.408
GNP247	-5.73736	0.659
GNP248	-4.14255	1.279
AgNP7	-0.426944	0.77
AgNP8	-2.75309	0.169
AgNP9	-1.97489	0.248
AgNP10	-1.20379	0.064
AgNP11	-3.29139	0.13
AgNP12	-3.80665	0.094
AgNP13	-4.49081	0.128
AgNP14	-2.97025	0.098
AgNP15	-1.69117	0.302
AgNP16	-0.44119	0.889
AgNP17	-2.91649	0.209

## Sheet: Non specific binding with AChE
Index	Quenching of AChE intrinsic fluorescence	Standard deviation	Control	Experimental protocol
GNP59	1.60063	­	Cell culture medium	Steady state fluorescence spectra were measured using a Hitachi F-4500 spectrofluorometer. AChE solution concentration was 0.36 μM in 0.1 Mm PBS buffer solution. Intrinsic fluorescence of AChE was measured by addition of nanoparticles stock solutions of which the final concentration was 90.9 μg/ml. AChE solutions were excited at 280 nm and emission wavelength was set from 300 to 400 nm. Scanning …
GNP60	1.16453	­
GNP61	0.818608	­
GNP62	1.7863	­
GNP63	0.474018	­
GNP64	8.40939	­
GNP65	1.77499	­
GNP66	9.2476	­
GNP67	0.644979	­
GNP68	0.978901	­
GNP69	0.998969	­
GNP70	1.24691	­
GNP71	0.471779	­
GNP72	8.06257	­
GNP73	1.71096	­
GNP74	8.09304	­
GNP75	0.976211	­
GNP76	1.53046	­
GNP77	1.01176	­
GNP78	2.26319	­
GNP79	0.528252	­
GNP80	7.8569	­
GNP81	2.69676	­
GNP82	9.86205	­
GNP83	0.502778	­
GNP84	1.6241	­
GNP85	1.80918	­
GNP86	1.18199	­
GNP87	0.51452	­
GNP88	6.42704	­
GNP89	0.885844	­
GNP90	8.30921	­
GNP91	0.560864	­
GNP92	1.86242	­
GNP93	1.30754	­
GNP94	1.96759	­
GNP95	1.72047	­
GNP96	1.28039	­
GNP97	0.724496	­
GNP98	6.59237	­
GNP99	0.988714	­
GNP100	1.71729	­
GNP101	2.40257	­
GNP102	1.10612	­
GNP103	0.860502	­
GNP104	4.21993	­
GNP105	1.54876	­

## Sheet: Specific binding with AChE
Index	Inhibition of AChE activity (%)	Standard deviation	Control	Experimental protocol
GNP59	21.5909	­	Negative control: cell culture medium; Positive control: Neostigmine bromide	The asay buffer was 100 mM PBS, PH=8.0. A stock solution of AChE (100 U/ml) in assay buffer was kept at 0℃. A 1:30 dilution was prepared immediately before starting the measurement. ATCh (10 mM) and DTNB (7 mM) were dissolved inassay buffer and kept at 0℃. Stock solution concentration of nanoparticles dissolved in PBS was 1mg/ml. Neostigmine bromide, a known competitive inhibitor of AChE, was use…
GNP60	9.65909	­
GNP61	10.2273	­
GNP62	23.8636	­
GNP63	17.0455	­
GNP64	35.2273	­
GNP65	31.8182	­
GNP66	10.2273	­
GNP67	13.6364	­
GNP68	22.7273	­
GNP69	19.3182	­
GNP70	26.1364	­
GNP71	9.09091	­
GNP72	12.5	­
GNP73	30.6818	­
GNP74	13.6364	­
GNP75	21.5909	­
GNP76	27.2727	­
GNP77	28.4091	­
GNP78	36.3636	­
GNP79	36.3636	­
GNP80	15.9091	­
GNP81	21.5909	­
GNP82	7.95455	­
GNP83	35.2273	­
GNP84	39.7727	­
GNP85	51.1364	­
GNP86	51.1364	­
GNP87	39.7727	­
GNP88	31.8182	­
GNP89	34.0909	­
GNP90	18.1818	­
GNP91	37.5	­
GNP92	47.7273	­
GNP93	44.3182	­
GNP94	39.7727	­
GNP95	46.5909	­
GNP96	35.2273	­
GNP97	37.5	­
GNP98	13.6364	­
GNP99	51.1364	­
GNP100	37.5	­
GNP101	47.7273	­
GNP102	46.5909	­
GNP103	47.7273	­
GNP104	28.4091	­
GNP105	39.7727	­

## Sheet: PFOS adsorption
Index	PFOS binding (%) at PH=6	Standard deviation (n = 3)	PFOS binding (%) at PH=11	Standard deviation (n = 3)	Experimental protocol
GNP41	74	2.9	29.7	1.3	PFOS adsorption experiments were conducted in 1.5 ml polypropylene centrifuge tubes at PH=6.0 or PH=11.0 at 25℃ on a orbital shaker (240 rpm).Following the adsorption experiments, the mixtures were seperated by centrifugation. The PFOS analysis was conducted on a LC/MS/MS operated in negative-ion mode.
GNP42	57.9	3.3	28.8	4.8
GNP43	69.7	2.1	30.6	1.8
GNP44	98.5	0.2	73.8	3.2
GNP45	81.4	0.3	60.6	4.9
GNP46	89.8	3.1	61.3	3.7
GNP47	98.9	0.3	79.4	5.9
GNP48	76.9	5.3	68.4	4.8
GNP49	83	0.6	66.8	2.5
GNP50	56.3	5.5	22.8	6.6
GNP51	48.6	4.5	22.5	5
GNP52	59.1	3	15.6	0
GNP53	63.9	7.8	29.6	1.5
GNP54	60.8	3	32.7	5.8
GNP55	65.4	0.1	29.9	1.7
GNP56	63	4.1	37.6	4.2
GNP57	63.1	5.1	39.2	1.1
GNP58	71.4	5.7	35	4.1

## Sheet: Protein adsorption
Index	Protein adsorption amount (μg/nanoparticle)	Standard deviation (n = 3)	Experimental protocol
GNP1	4.2	0.5	In all, 1*10^16 nm2 nanoparticles were added to 1.0 ml of 10% serum in PBS and incubated at 37℃ for 24 h. The nanoparticles were then washed to remove unbounded serum by centrifugation (500000 g for 30 min at 4℃) three times. Then, 20 μL of mercaptoethanol were added to the pellets, which were then dispersed by ultrasonicated to release abasorbed protein. The nanoparticles were centrifuged at 500…
GNP2	4.4	0.7
GNP3	5	0.5
GNP4	7.1	1.2
GNP5	6.4	1
GNP6	6.7	0.8
GNP7	3.1	1
GNP8	3.2	0.7
GNP9	4	0.4
GNP10	4.8	1
GNP11	4.5	1
GNP12	4.8	0.6
PtNP1	5.2	0.8
PtNP2	6.8	1.3
PtNP3	6.7	1.2
PtNP4	8.2	0.3
PtNP5	7.6	0.8
PtNP6	7.8	0.9
PtNP7	4.3	0.8
PtNP8	4.1	1.7
PtNP9	5.4	0.1
PtNP10	7.1	0.6
PtNP11	6.5	1.2
PtNP12	6.1	1.3
PdNP1	5	0.6
PdNP2	5.4	0.6
PdNP3	5.8	0.2
PdNP4	7.9	0.1
PdNP5	5.7	0.1
PdNP6	7.2	1.2
PdNP7	4.7	1
PdNP8	5.1	0.9
PdNP9	5.3	0.6
PdNP10	6.1	1.2
PdNP11	5.5	1.1
PdNP12	5.9	0.1

[truncated: 9 more sheets: Cell viability, Metabolic activity, Cell autophage, Zeta potential2, Zeta potential3, Cell uptake2, Cell uptake3, ROS2, ROS3]
